# Supplementary material for: Abnormal α-synuclein binds to synaptotagmin 13, impairing extracellular vesicle release in synucleinopathies
Source: Transl Neurodegener. 2025 Jun 23;14:32. doi: 10.1186/s40035-025-00493-6 (PMC12183919; doi:10.1186/s40035-025-00493-6)
Supplement: Supplementary file 3 — Additional file 3. Table S1. Demographic data of human cases [file 40035_2025_493_MOESM3_ESM.xlsx]

## Sheet: Sheet1
Table S1. Demographic data of human cases
Type of analysis	Figure	Disease	Region	Number	Age (years ± SD)	Gender (F:M)	Postmortem delay (hours)	Fixation (weeks)
Immunoblotting 1	Supplementary Fig. 1b	Control	Temporal lobe	1	76	0:1	3	NA
Transmission electron microscopy and video drop 1	Supplementary Fig. 1e-g	Control	Temporal lobe	1	72	0:1	1.5	NA
Immunohistochemistry and immunofluorescence	Fig. 2, and Fig. 3a-r	PD	Midbrain	7	77.6 ± 6.4	5:2	29.7	10
		DLB	Cingulate	7	81.3 ± 5.6	6:1	31.4	8.3
		MSA	Pons	7	74.7 ± 9.7	2:5	5.6	6.9
		Control	Midbrain, cingulate, Pons	7	82 ± 6.4	4:3	13.1	4.7
Immunoblotting 2	Fig. 3s, t, v	DLB	Temporal lobe	6	79.2 ± 7.8	2:1	2.9	NA
		Control	Temporal lobe	6	77.5 ± 4.3	1:2	2.4	NA
Immunoblotting 3, and filter trap assay	Fig. 3s-w, and Fig. 6c-e	MSA	Temporal lobe	6	69.3 ± 8.7	1:2	3	NA
		Control	Temporal lobe	6	72.8 ± 6.3	1:1	4	NA
Proximity ligation assay, and RNA scope	Fig. 4, Fig.9, supplementary Fig. 6	PD	Midbrain	4	74.2 ± 20	3:1	3.5	4.3
		MSA	Pons	4	70.3 ± 12.7	1:3	2.8	3.8
		Control	Midbrain, Pons	4	74.8 ± 8.6	1:3	2.1	4.3
Immunoprecipitation 1	Supplementary Fig. 2	Control	Cerebral cortex	2	69 ± 2.1	0:1	5	NA
			Blood	1	57	0:1	NA*	NA
Immunoprecipitation 2, fraction analysis 1, isolation of extracellular vesicles1, and video drop 2	Fig. 5b, Fig. 8a-f, and supplementary Fig. 5a-d	DLB	Temporal lobe	5	83.8 ± 5.9	2:3	5.6	NA
		Control**	Temporal lobe	5	81.2 ± 5.5	0:5	5.7	NA
Immunoprecipitation 2, and isolation of extracellular vesicle2	Fig.5c, Fig. 7b, and Fig. 8l,	MSA	Temporal lobe	3	76 ± 7.2	0:3	2.8	NA
		Control	Temporal lobe	3	75.3 ± 6.7	1:2	3.3	NA
Fraction analysis 2	Fig. 6a	DLB	Temporal lobe	3	73.3 ± 7.0	1:2	2.5	NA
		Control	Temporal lobe	3	79.7 ± 4.0	1:2	3	NA
Fraction analysis 3	Fig.7a	DLB	Temporal lobe	1	85	0:1	2.5	NA
		MSA	Temporal lobe	1	65	1:0	4	NA
		Control	Temporal lobe	1	62	1:0	9	NA
Fraction analysis 1 and 2, and video drop 3	Fig. 8g-k, and supplementary Fig. 5e-h	MSA	Temporal lobe	3	76 ± 7.2	0:3	2.8	NA
		Control	Temporal lobe	3	76 ± 6.7	1:2	3.8	NA
Abbreviation: SD: standard deviation; F: female; M: male; NA: not available; PD: Parkinson's disease; DLB: dementia with Lewy bodies; MSA: multiple system atrophy. Some cases were used in multiple analyses. * Given the nature of the forensic case, the precise postmortem delay cannot be identified. Estimated postmortem delay is approximately 24 hours. **One control case was not available for the i…
