# Supplementary material for: Abnormal α-synuclein binds to synaptotagmin 13, impairing extracellular vesicle release in synucleinopathies
Source: Transl Neurodegener. 2025 Jun 23;14:32. doi: 10.1186/s40035-025-00493-6 (PMC12183919; doi:10.1186/s40035-025-00493-6)
Supplement: Supplementary file 4 — Additional file 4. Table S2. Information about antibodies. [file 40035_2025_493_MOESM4_ESM.xlsx]

## Sheet: Sheet1
Supplementary Table 2. Information about antibodies				Table S2. Information about antibodies.
Type of antibody	Protein	Host	Clonality/Clone	Company	Product number	IHC	IF	PLA	WB	Filter trap assay	IP
Primary	Actin	Rabbit	Polyclonal	Sigma-Aldrich	A5060				x5,000
	CD9	Mouse	Monoclonal/4H7B9	Proteintech	60232-1-IG				x1000
	CD63	Rabbit	Polyclonal	Proteintech	25682-1-AP				x1000
	CD81	Mouse	Monoclonal/B-11	Santa Cruz Biotechnology	sc-166029				x250
	Complexin 1 (CPLX1)	Rabbit	Polyclonal	Proteintech	10246-2-AP				x1,000
	Exophilin 5	Rabbit	Polyclonal	Proteintech	22199-1-AP	x300
	FLAG	Mouse	Monoclonal/M2	Sigma-Aldrich	F1804				x1,000
		Rabbit	Polyclonal	Proteintech	20543-1-AP						Suitable
	Mammalian uncoordinated 18-1 (Munc18-1)	Rabbit	Polyclonal	Abcam	AB3451				x1,000
	Piccolo	Rabbit	Polyclonal	Sigma-Aldrich	HPA015858	x250
	Ras-related protein Rab7 (Rab7)	Rabbit	Polyclonal	Sigma-Aldrich	HPA006964	x50
	Rab11b	Rabbit	Polyclonal	ThermoFisher Scientific	PA5-31348	x100
	Rab23	Rabbit	Polyclonal	Novus Biologicals	NBP1-86367	x400
	Rabbit IgG	Goat	Polyclonal	Sigma-Aldrich	AP132						Suitable
	Regulating synaptic membrane exocytosis 3 (RIMS3)	Rabbit	Polyclonal	GeneTex	GTX31334	x400
	RIMS4	Rabbit	Polyclonal	Assay Biotech	C18307	x300
	Synaptosomal-associated protein 25 (SNAP25)	Mouse	Monoclonal/SP12	ThermoFisher Scientific	MA5-17609	x100			x1,000
	Synaptotagmin (SYT) 1	Rabbit	Polyclonal	Proteintech	14511-1-AP				x1,000
	SYT13	Rabbit	Polyclonal	Sigma-Aldrich	HPA046224	x100	x50
		Rabbit	Polyclonal	Novus Biologicals	NBP2-93419	x100	x50	x50			Suitable
		Rabbit	Polyclonal	Abcam	AB154695				x1,000
		Rabbit	Polyclonal	MyBioSource	MBS9606007						Suitable
		Rabbit	Polyclonal	Antibodies-online.com	ABIN2840354						Not suitable
	Syntaxin	Mouse	Monoclonal/SP7	Santa Cruz	sc65510				x1,000
	α-Synuclein	Mouse	Monoclonal/syn211	Abcam	AB80627	x1,000	x500	x500	x500
	Aggregated α-Syn	Mouse	Monoclonal/26F1	Syngle Therapeutics	NA					x2,000
		Mouse	Monoclonal/5G4	Sigma-Aldrich	MABN389				x500
	α-synuclein (phospho S129)	Rabbit	Monoclonal/EP1536Y	Abcam	AB51253				x1,000
		Mouse	Monoclonal/#64	FUJIFILM Wako	015-25191			x500
	Vesicle-associated membrane protein 2 (VAMP 2)	Rabbit	Polyclonal	Proteintech	10125-1-AP				x1,000
	Vesicle transport through interaction with t-SNAREs homolog 1A (VTI1A)	Mouse	Monoclonal/OTI1F4	ThermoFisher Scientific	MA5-26213	x150
Secondary	Alexa Flour 488 donkey anti-mouse IgG (H+L)	Goat	Polyclonal	Invitrogen	A21202		x200
	Alexa Flour 555 donkey anti-rabbit IgG (H+L)	Goat	Polyclonal	Invitrogen	A31572		x200
	Anti-Rabbit Immunoglobulins/HRP	Goat	Polyclonal	Dako	P0448				x1,000
	Goat pAb to Ms IgG (HRP)	Goat	Polyclonal	Abcam	AB6789				x10,000
