# Supplementary material for: Abnormal α-synuclein binds to synaptotagmin 13, impairing extracellular vesicle release in synucleinopathies
Source: Transl Neurodegener. 2025 Jun 23;14:32. doi: 10.1186/s40035-025-00493-6 (PMC12183919; doi:10.1186/s40035-025-00493-6)
Supplement: Supplementary file 5 — Additional file 5. Table S3. The function and localisation of 10 vesicular transport proteins identified by transcriptome analysis in a mouse model of multiple system atrophy. [file 40035_2025_493_MOESM5_ESM.xlsx]

## Sheet: Sheet1
Table S3. The function and localisation of 10 vesicular transport proteins identified by transcriptome analysis in a mouse model of multiple system atrophy.
Protein	Localisation	Function						Reference
SYT13	Previously unknown	Previously unknown						NA
SNAP25	Synapse	Ca2+-triggered neurotransmitter exocytosis as a major component of the soluble N-ethylmaleimide-sensitive attachment protein receptors.						38,43
Piccolo	Plasma membrane and nuclear speckles	Synaptic vesicle pooling and recycling. Regulating a flow of synaptic material towards synapses, synaptic protein turnover and synaptic integrity with Bassoon.						37
Rab23	Plasma membrane and nuclear speckles	Intracellular vesicle transport						36,46
Rab11b	Vesicles	Vesicular trafficking through the recycling of endosomes and secretion (e.g. insulin granule exocytosis)						40,44,45
Rab7	Lysosomes	Endosomal trafficking and endocytic trafficking of the epidermal grown factor-epidermal grown factor receptor complex. Implicated in exosomal release of syntenin.						33,34
RIMS3	Nucleoli, Mitochondria and Nucleoplasm	Predicted to be implicated in synaptic membrane exocytosis						41
RIMS4	Nucleoplasm	Predicted to be implicated in synaptic membrane exocytosis						42
VTI1A	Golgi apparatus and vesicles	Regulating synaptic vesicle and secretion by sorting proteins at the Golgi apparatus						35
Exophilin5	Unknown	Vesicular trafficking in association with Rab27b						39
