# Supplementary material for: Abnormal α-synuclein binds to synaptotagmin 13, impairing extracellular vesicle release in synucleinopathies
Source: Transl Neurodegener. 2025 Jun 23;14:32. doi: 10.1186/s40035-025-00493-6 (PMC12183919; doi:10.1186/s40035-025-00493-6)
Supplement: Supplementary file 6 — Additional file 6. Table S4. Top 10 upregulated or downregulated transcripts in a mouse model of multiple system atrophy. [file 40035_2025_493_MOESM6_ESM.xlsx]

## Sheet: MSA
ID	MSA Avg (log2)	cont Avg (log2)	MSA Standard Deviation	cont Standard Deviation	Fold Change	P-val	FDR P-val	Gene Symbol	Description	Group
TC1_GL456211_random00000009.mm.1	6.38	7.9	0.34	0.68	-2.87	0.101	0.6011			NonCoding
TC1000001874.mm.1	3.81	5.29	0.94	0.18	-2.79	0.155	0.642			NonCoding
TC1000000951.mm.1	5.48	6.95	0.49	0.1	-2.77	0.0137	0.5103			NonCoding
TC1300000992.mm.1	5.86	7.28	0.39	0.65	-2.67	0.0985	0.5979			NonCoding
TCX_GL456233_random00000001.mm.1	6.37	7.72	0.48	1.9	-2.54	0.8398	0.9507			Coding
TC0800002254.mm.1	5.67	6.98	0.11	0.59	-2.47	0.0479	0.5545	LOC100862010	PREDICTED: uncharacterized LOC100862010 (LOC100862010), miscRNA.	NonCoding
TC0100002708.mm.1	5.89	7.12	0.38	0.16	-2.34	0.0129	0.5103			NonCoding
TC1700000456.mm.1	9.77	10.99	0.38	0.16	-2.33	0.0074	0.5103			NonCoding
TC1500001590.mm.1	2.99	4.17	0.2	0.5	-2.27	0.0648	0.5725			NonCoding
TC1400002105.mm.1	13.18	12.29	0.22	0.23	1.85	0.0063	0.5103	Cbln3	cerebellin 3 precursor protein	Coding
TC0900000898.mm.1	10.34	9.51	0.21	0.17	1.78	0.003	0.5091	F830001A07Rik	RIKEN cDNA F830001A07 gene	Multiple_Complex
TC1000000963.mm.1	8.51	9.56	0.1	0.09	-2.07	0.0002	0.4578			NonCoding
TC1100002559.mm.1	13.52	12.74	0.19	0.36	1.71	0.0474	0.5541	Gabra6	gamma-aminobutyric acid (GABA) A receptor, subunit alpha 6	Coding
TC1000000959.mm.1	7.06	8.1	0.33	0.96	-2.07	0.1385	0.6292			NonCoding
TC0100000729.mm.1	5.22	6.25	0.38	0.22	-2.05	0.0209	0.519			NonCoding
TC0100000746.mm.1	5.22	6.25	0.38	0.22	-2.05	0.0209	0.519			NonCoding
TC0100002714.mm.1	5.22	6.25	0.38	0.22	-2.05	0.0209	0.519			NonCoding
TC0100002716.mm.1	5.22	6.25	0.38	0.22	-2.05	0.0209	0.519			NonCoding
TC0100002719.mm.1	5.22	6.25	0.38	0.22	-2.05	0.0209	0.519			NonCoding
TC1_GL456211_random00000028.mm.1	5.22	6.25	0.38	0.22	-2.05	0.0209	0.519			NonCoding
TC1_GL456221_random00000001.mm.1	5.22	6.25	0.38	0.22	-2.05	0.0209	0.519			NonCoding
TC1_GL456221_random00000012.mm.1	5.22	6.25	0.38	0.22	-2.05	0.0209	0.519			NonCoding
TC1200000552.mm.1	6.68	7.71	0.22	0.48	-2.04	0.0468	0.5539			NonCoding
TC1000000971.mm.1	8.76	9.79	0.92	0.83	-2.04	0.262	0.7073			NonCoding
TC1700000439.mm.1	3.37	4.4	0.33	0.49	-2.04	0.0582	0.5647			NonCoding
TC1000000977.mm.1	7.8	8.81	0.48	0.54	-2.01	0.155	0.642			NonCoding
TC1_GL456210_random00000002.mm.1	5.37	6.36	0.45	0.2	-1.98	0.0207	0.519			NonCoding
TC0Y00000356.mm.1	5.77	6.75	0.21	0.17	-1.97	0.0044	0.5103	Gm20880	predicted gene, 20880	Coding
TC0Y00000418.mm.1	5.77	6.75	0.21	0.17	-1.97	0.0044	0.5103	Gm21530	predicted gene, 21530	Coding
TC0Y00000447.mm.1	5.77	6.75	0.21	0.17	-1.97	0.0044	0.5103	Gm20866	predicted gene, 20866	Coding
TC0300002542.mm.1	5.94	6.92	1.21	0.27	-1.97	0.1897	0.6629	Gm17651	predicted gene, 17651 [Source:MGI Symbol;Acc:MGI:4937285]	Coding
TC1400000363.mm.1	9.54	8.83	0.28	0.18	1.63	0.0469	0.554	Gdf10	growth differentiation factor 10	Coding
TC0M00000025.mm.1	11.55	12.51	1.4	0.16	-1.94	0.1199	0.6137	mt-Ts1	mitochondrially encoded tRNA serine 1 [Source:MGI Symbol;Acc:MGI:102475]	tRNA
TC0300000692.mm.1	10.6	11.56	0.34	0.34	-1.94	0.1108	0.6067			NonCoding
TC1600000210.mm.1	10.6	11.56	0.34	0.34	-1.94	0.1108	0.6067			NonCoding
TC0100002709.mm.1	5.19	6.14	0.44	0.53	-1.94	0.3743	0.7623			NonCoding
TC1000001004.mm.1	6.54	7.49	0.31	0.17	-1.94	0.011	0.5103			NonCoding
TC1000000965.mm.1	9.04	9.98	0.13	0.21	-1.92	0.0067	0.5103			NonCoding
TC0600000811.mm.1	6.31	7.23	0.18	0.84	-1.89	0.121	0.6138	Igkj3	immunoglobulin kappa joining 3	Multiple_Complex
TC1000001398.mm.1	7.68	8.6	0.85	0.39	-1.89	0.1027	0.6012			NonCoding
TC1000001408.mm.1	7.68	8.6	0.85	0.39	-1.89	0.1027	0.6012			NonCoding
TC1000001416.mm.1	7.68	8.6	0.85	0.39	-1.89	0.1027	0.6012			NonCoding
TC1000001423.mm.1	7.68	8.6	0.85	0.39	-1.89	0.1027	0.6012			NonCoding
TC1000001430.mm.1	7.68	8.6	0.85	0.39	-1.89	0.1027	0.6012			NonCoding
TC1000001437.mm.1	7.68	8.6	0.85	0.39	-1.89	0.1027	0.6012			NonCoding
TC1000001445.mm.1	7.68	8.6	0.85	0.39	-1.89	0.1027	0.6012			NonCoding
TC1000002960.mm.1	7.68	8.6	0.85	0.39	-1.89	0.1027	0.6012			NonCoding
TC1700000855.mm.1	7.68	8.6	0.85	0.39	-1.89	0.1027	0.6012			NonCoding
TC1000000954.mm.1	9.31	10.22	0.15	0.21	-1.88	0.0064	0.5103			NonCoding
TC0100000318.mm.1	4.92	5.81	0.6	0.39	-1.86	0.4364	0.7906	Gm24001	predicted gene, 24001 [Source:MGI Symbol;Acc:MGI:5453778]	Precursor_microRNA
TC0100000730.mm.1	5.61	6.51	0.47	0.05	-1.86	0.0208	0.519			NonCoding
TC0100000739.mm.1	5.61	6.51	0.47	0.05	-1.86	0.0208	0.519			NonCoding
TC0100000748.mm.1	5.61	6.51	0.47	0.05	-1.86	0.0208	0.519			NonCoding
TC0100000753.mm.1	5.61	6.51	0.47	0.05	-1.86	0.0208	0.519			NonCoding
TC0100002706.mm.1	5.61	6.51	0.47	0.05	-1.86	0.0208	0.519			NonCoding
TC0500003459.mm.1	5.61	6.51	0.47	0.05	-1.86	0.0208	0.519			NonCoding
TC1_GL456211_random00000012.mm.1	5.61	6.51	0.47	0.05	-1.86	0.0208	0.519			NonCoding
TC1_GL456211_random00000017.mm.1	5.61	6.51	0.47	0.05	-1.86	0.0208	0.519			NonCoding
TC1_GL456212_random00000002.mm.1	5.61	6.51	0.47	0.05	-1.86	0.0208	0.519			NonCoding
TC1_GL456212_random00000012.mm.1	5.61	6.51	0.47	0.05	-1.86	0.0208	0.519			NonCoding
TC1_GL456221_random00000006.mm.1	5.61	6.51	0.47	0.05	-1.86	0.0208	0.519			NonCoding
TC1_GL456221_random00000023.mm.1	5.61	6.51	0.47	0.05	-1.86	0.0208	0.519			NonCoding
TC1200001840.mm.1	6.66	7.55	0.67	1.33	-1.85	0.7766	0.9286			NonCoding
TC0400002410.mm.1	5.29	6.16	0.21	0.16	-1.84	0.0078	0.5103			NonCoding
TC1400000051.mm.1	5.26	6.13	0.19	0.4	-1.83	0.0679	0.5771	Gm17158	predicted gene 17158 [Source:MGI Symbol;Acc:MGI:4937985]	Multiple_Complex
TC0700002036.mm.1	3.49	4.36	0.21	0.52	-1.83	0.0225	0.5242	Gm17387	predicted gene, 17387 [Source:MGI Symbol;Acc:MGI:4937021]	Coding
TC1100002779.mm.1	10.97	10.3	0.3	0.23	1.59	0.0194	0.5175	Fat2	FAT tumor suppressor homolog 2 (Drosophila)	Coding
TC1200000575.mm.1	9.92	10.77	0.35	0.25	-1.81	0.0646	0.5724			NonCoding
TC1000000953.mm.1	8.43	9.28	0.19	0.2	-1.81	0.0037	0.5103			NonCoding
TC1000000958.mm.1	8.33	9.18	0.34	0.24	-1.8	0.0295	0.5363			NonCoding
TC1500001363.mm.1	4.36	5.2	0.4	0.27	-1.8	0.083	0.5877	Mir599	microRNA 599	Precursor_microRNA
TC0X00002414.mm.1	4.28	5.12	0.38	0.31	-1.79	0.1896	0.6629			NonCoding
TC1000000981.mm.1	7.44	8.28	0.13	0.25	-1.79	0.0124	0.5103			NonCoding
TC0100003586.mm.1	11.43	10.8	0.13	0.21	1.55	0.012	0.5103	Ackr1	atypical chemokine receptor 1 (Duffy blood group)	Coding
TC1900000227.mm.1	4.56	5.4	0.08	0.41	-1.79	0.0539	0.5594	Gm10212	predicted pseudogene 10212 [Source:MGI Symbol;Acc:MGI:3641904]	Pseudogene
TC0X00003291.mm.1	5.17	6	0.14	0.35	-1.77	0.0634	0.5704			NonCoding
TC0300003087.mm.1	7.54	8.36	0.3	0.46	-1.76	0.0569	0.5626	Cyr61	cysteine rich protein 61	Coding
TC0Y00000474.mm.1	5.07	5.89	0.31	0.17	-1.76	0.0482	0.5545	Gm21875	predicted gene, 21875	Coding
TC0400003752.mm.1	4.99	5.81	0.3	0.46	-1.76	0.1547	0.642			NonCoding
TC1000000986.mm.1	6.64	7.45	0.32	0.28	-1.76	0.0371	0.547			NonCoding
TC1600000603.mm.1	14.13	14.94	0.75	0.27	-1.75	0.4448	0.7948	Gm26381	predicted gene, 26381 [Source:MGI Symbol;Acc:MGI:5456158]	Ribosomal
TC1400002114.mm.1	5.92	6.73	0.19	0.39	-1.75	0.0812	0.5871	Mir6949	microRNA 6949	Precursor_microRNA
TC0X00001970.mm.1	5.35	6.15	0.12	0.32	-1.74	0.0386	0.547	Gm2768	predicted gene 2768 [Source:MGI Symbol;Acc:MGI:3780937]	Multiple_Complex
TC1000001006.mm.1	8.61	9.41	0.5	0.24	-1.74	0.1899	0.663			NonCoding
TC0400002631.mm.1	7.04	7.84	0.36	0.16	-1.73	0.0718	0.5807	Gm24573	predicted gene, 24573 [Source:MGI Symbol;Acc:MGI:5454350]	Ribosomal
TC1000000995.mm.1	6.25	7.04	0.37	0.67	-1.73	0.1636	0.6464			NonCoding
TC1000001390.mm.1	4.59	5.38	0.88	0.54	-1.73	0.2194	0.6833			NonCoding
TC1000001409.mm.1	4.59	5.38	0.88	0.54	-1.73	0.2194	0.6833			NonCoding
TC1000001438.mm.1	4.59	5.38	0.88	0.54	-1.73	0.2194	0.6833			NonCoding
TC1000002968.mm.1	4.59	5.38	0.88	0.54	-1.73	0.2194	0.6833			NonCoding
TC0Y00000258.mm.1	5.19	5.97	0.3	0.24	-1.72	0.0984	0.5979	Gm21812	predicted gene, 21812 [Source:MGI Symbol;Acc:MGI:5433976]	Coding
TC1200000549.mm.1	5.82	6.6	0.15	0.36	-1.72	0.0284	0.5356			NonCoding
TC1100001226.mm.1	5.28	6.07	0.05	0.28	-1.72	0.0175	0.5127			NonCoding
TC0Y00000074.mm.1	6.54	7.32	0.42	0.28	-1.71	0.0705	0.5791	Gm20809; Gm21427	predicted gene, 20809 (Gm20809), mRNA.; predicted gene, 21427; predicted gene, 20809	Coding
TC0400000079.mm.1	10.25	9.64	0.13	0.25	1.53	0.0347	0.5452	Rps11-ps3	ribosomal protein S11, pseudogene 3	Multiple_Complex
TC0700003641.mm.1	8.79	8.17	0.13	0.21	1.53	0.0187	0.5158	Il16	interleukin 16	Multiple_Complex
TC0400000322.mm.1	4.19	4.96	0.3	0.1	-1.71	0.0301	0.5363	Gm12370	predicted gene 12370 [Source:MGI Symbol;Acc:MGI:3652094]	Multiple_Complex
TC0800002416.mm.1	4.43	5.19	0.19	0.56	-1.7	0.1738	0.6557			NonCoding
TC0700001072.mm.1	10.32	11.09	0.15	0.05	-1.7	0.0013	0.5091			NonCoding
TC1000000508.mm.1	11.74	12.5	0.49	0.32	-1.7	0.2065	0.6743	Fabp7	fatty acid binding protein 7, brain	Coding
TC0800000135.mm.1	9.54	10.3	0.66	0.21	-1.7	0.3567	0.7553	Gm24698	predicted gene, 24698 [Source:MGI Symbol;Acc:MGI:5454475]	Small_RNA
TC1900000287.mm.1	4.02	4.78	0.17	0.4	-1.7	0.1233	0.6159	Olfr1505	olfactory receptor 1505	Coding
TC1000000987.mm.1	7.22	7.97	0.18	0.43	-1.69	0.0704	0.579			NonCoding
TC0Y00000112.mm.1	4.3	5.06	0.33	0.48	-1.69	0.0816	0.5871			NonCoding
TC0400000070.mm.1	5.14	5.89	0.12	0.53	-1.68	0.2326	0.6919	Gm11834	predicted gene 11834 [Source:MGI Symbol;Acc:MGI:3650692]	Multiple_Complex
TC0200001550.mm.1	4.92	5.67	0.1	0.29	-1.68	0.0141	0.5103	Gm10912	predicted gene 10912	Coding
TC1400001041.mm.1	7.11	7.86	0.09	0.19	-1.68	0.005	0.5103	LOC100503116	PREDICTED: uncharacterized LOC100503116 (LOC100503116), miscRNA.	NonCoding
TC0500002910.mm.1	8.27	7.68	0.07	0.13	1.5	0.0029	0.5091	Barhl2	BarH-like 2 (Drosophila)	Coding
TC0Y00000072.mm.1	5.86	6.6	0.41	0.18	-1.67	0.0497	0.5545	Gm20809; Gm21412	predicted gene, 20809 (Gm20809), mRNA.; predicted gene, 21412; predicted gene, 20809	Coding
TC1300001045.mm.1	10.24	10.99	0.16	0.12	-1.67	0.0034	0.5091			NonCoding
TC0X00000431.mm.1	4.44	5.19	0.1	0.51	-1.67	0.2093	0.6753	Gm22528	predicted gene, 22528 [Source:MGI Symbol;Acc:MGI:5452305]	Small_RNA
TC0300002260.mm.1	3.89	4.63	0.55	0.61	-1.67	0.3652	0.7583	Gm24501	predicted gene, 24501 [Source:MGI Symbol;Acc:MGI:5454278]	Small_RNA
TC0500003309.mm.1	7.33	8.07	0.33	0.36	-1.67	0.1197	0.6136	LOC100861949	PREDICTED: uncharacterized LOC100861949 (LOC100861949), miscRNA.	NonCoding
TC1700000116.mm.1	4.63	5.37	0.11	0.37	-1.67	0.0402	0.5512			NonCoding
TC0300000817.mm.1	9.23	8.66	0.19	0.11	1.48	0.0173	0.5127	Mif-ps3	macrophage migration inhibitory factor, pseudogene 3	Pseudogene
TC0900002548.mm.1	4.96	5.69	0.4	0.45	-1.66	0.3545	0.7547			NonCoding
TC0400003986.mm.1	11.15	11.88	0.24	0.77	-1.66	0.7692	0.9254			NonCoding
TC0800000002.mm.1	4.8	5.53	0.24	0.24	-1.66	0.0804	0.5863	Gm16180; AC168068.2	predicted gene 16180 [Source:MGI Symbol;Acc:MGI:3801932]; putative novel transcript	NonCoding
TC0400001397.mm.1	9.87	10.59	0.85	0.47	-1.65	0.5032	0.8233	Gm22154	predicted gene, 22154 [Source:MGI Symbol;Acc:MGI:5451931]	Small_RNA
TC1400000140.mm.1	4.36	5.08	0.17	0.36	-1.65	0.088	0.5912	Gm27851	predicted gene, 27851 [Source:MGI Symbol;Acc:MGI:5531233]	Small_RNA
TC1500002081.mm.1	7.1	7.82	0.23	0.24	-1.65	0.0132	0.5103	Gm24647	predicted gene, 24647 [Source:MGI Symbol;Acc:MGI:5454424]	Ribosomal
TC0800003104.mm.1	17.82	18.54	0.47	0.19	-1.64	0.1968	0.6669	n-R5s100	nuclear encoded rRNA 5S 100	Ribosomal
TC0800003107.mm.1	17.82	18.54	0.47	0.19	-1.64	0.1968	0.6669	n-R5s103	nuclear encoded rRNA 5S 103	Ribosomal
TC0800003108.mm.1	17.82	18.54	0.47	0.19	-1.64	0.1968	0.6669	n-R5s104	nuclear encoded rRNA 5S 104	Ribosomal
TC0800003109.mm.1	17.82	18.54	0.47	0.19	-1.64	0.1968	0.6669	n-R5s105	nuclear encoded rRNA 5S 105	Ribosomal
TC0800003111.mm.1	17.82	18.54	0.47	0.19	-1.64	0.1968	0.6669	n-R5s107	nuclear encoded rRNA 5S 107 [Source:MGI Symbol;Acc:MGI:4421955]	Ribosomal
TC0800003112.mm.1	17.82	18.54	0.47	0.19	-1.64	0.1968	0.6669	n-R5s108	nuclear encoded rRNA 5S 108	Ribosomal
TC0800003114.mm.1	17.82	18.54	0.47	0.19	-1.64	0.1968	0.6669	n-R5s110	nuclear encoded rRNA 5S 110	Ribosomal
TC0800003115.mm.1	17.82	18.54	0.47	0.19	-1.64	0.1968	0.6669	n-R5s111	nuclear encoded rRNA 5S 111	Ribosomal
TC0800003117.mm.1	17.82	18.54	0.47	0.19	-1.64	0.1968	0.6669	n-R5s113	nuclear encoded rRNA 5S 113	Ribosomal
TC0800003120.mm.1	17.82	18.54	0.47	0.19	-1.64	0.1968	0.6669	Gm25018; Rn5s10	predicted gene, 25018 [Source:MGI Symbol;Acc:MGI:5454795]; 5S RNA 10 (Rn5s10), ribosomal RNA.	Ribosomal
TC0800003121.mm.1	17.82	18.54	0.47	0.19	-1.64	0.1968	0.6669	n-R5s117	nuclear encoded rRNA 5S 117	Ribosomal
TC0800003125.mm.1	17.82	18.54	0.47	0.19	-1.64	0.1968	0.6669	n-R5s121	nuclear encoded rRNA 5S 121	Ribosomal
TC0800003126.mm.1	17.82	18.54	0.47	0.19	-1.64	0.1968	0.6669	n-R5s122	nuclear encoded rRNA 5S 122	Ribosomal
TC0800003127.mm.1	17.82	18.54	0.47	0.19	-1.64	0.1968	0.6669	n-R5s123	nuclear encoded rRNA 5S 123	Ribosomal
TC0800003128.mm.1	17.82	18.54	0.47	0.19	-1.64	0.1968	0.6669	n-R5s124	nuclear encoded rRNA 5S 124	Ribosomal
TC0800003132.mm.1	17.82	18.54	0.47	0.19	-1.64	0.1968	0.6669	n-R5s128	nuclear encoded rRNA 5S 128	Ribosomal
TC0800003136.mm.1	17.82	18.54	0.47	0.19	-1.64	0.1968	0.6669	Gm26391; Rn5s17	predicted gene, 26391 [Source:MGI Symbol;Acc:MGI:5456168]; 5S RNA 17 (Rn5s17), ribosomal RNA.	Ribosomal
TC0800003137.mm.1	17.82	18.54	0.47	0.19	-1.64	0.1968	0.6669	n-R5s133	nuclear encoded rRNA 5S 133	Ribosomal
TC0800003138.mm.1	17.82	18.54	0.47	0.19	-1.64	0.1968	0.6669	n-R5s134	nuclear encoded rRNA 5S 134	Ribosomal
TC0800003139.mm.1	17.82	18.54	0.47	0.19	-1.64	0.1968	0.6669	Rn5s	5S RNA	Ribosomal
TC0800003142.mm.1	17.82	18.54	0.47	0.19	-1.64	0.1968	0.6669	n-R5s138	nuclear encoded rRNA 5S 138	Ribosomal
TC0800003143.mm.1	17.82	18.54	0.47	0.19	-1.64	0.1968	0.6669	n-R5s139	nuclear encoded rRNA 5S 139	Ribosomal
TC0800003144.mm.1	17.82	18.54	0.47	0.19	-1.64	0.1968	0.6669	Gm22109; Rn5s23	predicted gene, 22109 [Source:MGI Symbol;Acc:MGI:5451886]; 5S RNA 23 (Rn5s23), ribosomal RNA.	Ribosomal
TC0800003145.mm.1	17.82	18.54	0.47	0.19	-1.64	0.1968	0.6669	n-R5s141	nuclear encoded rRNA 5S 141	Ribosomal
TC0800003146.mm.1	17.82	18.54	0.47	0.19	-1.64	0.1968	0.6669	n-R5s142	nuclear encoded rRNA 5S 142	Ribosomal
TC0800003147.mm.1	17.82	18.54	0.47	0.19	-1.64	0.1968	0.6669	n-R5s143	nuclear encoded rRNA 5S 143	Ribosomal
TC0800003148.mm.1	17.82	18.54	0.47	0.19	-1.64	0.1968	0.6669	n-R5s144	nuclear encoded rRNA 5S 144	Ribosomal
TC0800003149.mm.1	17.82	18.54	0.47	0.19	-1.64	0.1968	0.6669	Gm25212; Rn5s28	predicted gene, 25212 [Source:MGI Symbol;Acc:MGI:5454989]; 5S RNA 28 (Rn5s28), ribosomal RNA.	Ribosomal
TC0800003150.mm.1	17.82	18.54	0.47	0.19	-1.64	0.1968	0.6669	n-R5s146	nuclear encoded rRNA 5S 146	Ribosomal
TC0800003151.mm.1	17.82	18.54	0.47	0.19	-1.64	0.1968	0.6669	Gm22291; Rn5s30	predicted gene, 22291 [Source:MGI Symbol;Acc:MGI:5452068]; 5S RNA 30 (Rn5s30), ribosomal RNA.	Ribosomal
TC0800003152.mm.1	17.82	18.54	0.47	0.19	-1.64	0.1968	0.6669	Gm23284; Rn5s31	predicted gene, 23284 [Source:MGI Symbol;Acc:MGI:5453061]; 5S RNA 31 (Rn5s31), ribosomal RNA.	Ribosomal
TC0800003153.mm.1	17.82	18.54	0.47	0.19	-1.64	0.1968	0.6669	n-R5s149	nuclear encoded rRNA 5S 149	Ribosomal
TC1100002098.mm.1	7	7.71	0.29	0.28	-1.63	0.1798	0.6582	Gm16518	predicted gene, 16518 [Source:MGI Symbol;Acc:MGI:4360828]	Multiple_Complex
TC1300000845.mm.1	4.23	4.94	0.18	0.34	-1.63	0.0436	0.5512			NonCoding
TC0400001466.mm.1	7.67	8.38	0.19	0.79	-1.63	0.7009	0.9006	Mir7119	microRNA 7119	Precursor_microRNA
TC0400000968.mm.1	5.22	5.92	0.14	0.49	-1.63	0.1526	0.6404	Gm27521	predicted gene, 27521 [Source:MGI Symbol;Acc:MGI:5530903]	Small_RNA
TC1000000956.mm.1	9.85	10.56	0.32	0.07	-1.63	0.0294	0.5363			NonCoding
TC1800000793.mm.1	5.37	6.06	0.28	0.15	-1.62	0.0701	0.579			NonCoding
TC0800000497.mm.1	5.03	5.73	0.12	0.49	-1.62	0.2422	0.6971			NonCoding
TC0400002710.mm.1	5.8	6.5	0.22	0.26	-1.62	0.057	0.5627	Mir32	microRNA 32	Precursor_microRNA
TC1200001410.mm.1	4.27	4.97	0.32	0.21	-1.62	0.0638	0.5713	Gm22845	predicted gene, 22845 [Source:MGI Symbol;Acc:MGI:5452622]	Small_RNA
TC0900000895.mm.1	10.99	10.42	0.09	0.16	1.48	0.0076	0.5103	9530091C08Rik	RIKEN cDNA 9530091C08 gene; RIKEN cDNA 9530091C08 gene (9530091C08Rik), non-coding RNA.	NonCoding
TC0600000068.mm.1	7.29	7.98	0.3	0.16	-1.62	0.0955	0.5952			NonCoding
TC0400002150.mm.1	4.3	4.99	0.25	0.4	-1.62	0.1487	0.6377			NonCoding
TC1300001054.mm.1	4.84	5.54	0.18	0.13	-1.62	0.0105	0.5103	Gm24737	predicted gene, 24737 [Source:MGI Symbol;Acc:MGI:5454514]	Small_RNA
TC0600001466.mm.1	4.18	4.87	0.05	0.07	-1.62	0.0002	0.4636			NonCoding
TC1400002479.mm.1	7.55	8.24	0.01	0.56	-1.62	0.3185	0.7376			NonCoding
TC0400000433.mm.1	6.18	6.87	0.11	0.43	-1.61	0.16	0.6442			NonCoding
TC1300000916.mm.1	8.32	9.01	0.3	0.46	-1.61	0.0957	0.5955	Gm23127	predicted gene, 23127 [Source:MGI Symbol;Acc:MGI:5452904]	Small_RNA
TC1300001497.mm.1	4.96	5.65	0.23	0.14	-1.61	0.0107	0.5103			NonCoding
TC1000000948.mm.1	6.63	7.31	0.31	0.1	-1.61	0.0213	0.5203			NonCoding
TC0100001480.mm.1	4.41	5.1	0.18	0.2	-1.61	0.0251	0.5273			NonCoding
TC1800001616.mm.1	6.87	7.55	0.06	0.23	-1.61	0.0071	0.5103			NonCoding
TC1100002787.mm.1	10.31	11	0.07	0.18	-1.61	0.0059	0.5103			NonCoding
TC1800001103.mm.1	11.44	10.89	0.08	0.05	1.47	0.0008	0.5053	Rpl29-ps5	ribosomal protein L29, pseudogene 5 [Source:MGI Symbol;Acc:MGI:3646368]	Pseudogene
TC0X00000964.mm.1	5.36	6.04	0.16	0.23	-1.6	0.0214	0.5203	Gm24577	predicted gene, 24577 [Source:MGI Symbol;Acc:MGI:5454354]	Small_RNA
TC1000000993.mm.1	5.38	6.06	0.33	0.52	-1.6	0.6065	0.8633			NonCoding
TC0Y00000497.mm.1	5.5	6.18	0.61	0.29	-1.6	0.1115	0.607	Gm21282	predicted gene, 21282	Coding
TC0500001354.mm.1	10.9	11.58	0.7	0.47	-1.6	0.2815	0.7182	Gm26205	predicted gene, 26205 [Source:MGI Symbol;Acc:MGI:5455982]	Small_RNA
TC0800003141.mm.1	16.37	17.05	0.62	0.26	-1.6	0.4588	0.8019	Gm24089	predicted gene, 24089 [Source:MGI Symbol;Acc:MGI:5453866]	Ribosomal
TC0800003154.mm.1	16.37	17.05	0.62	0.26	-1.6	0.4588	0.8019	Gm23647	predicted gene, 23647 [Source:MGI Symbol;Acc:MGI:5453424]	Ribosomal
TSUnmapped00000138.mm.1	16.67	17.34	0.49	0.22	-1.6	0.162	0.6461	n-R5s136	nuclear encoded rRNA 5S 136	Ribosomal
TC1200001775.mm.1	4.53	5.21	0.14	0.21	-1.6	0.0059	0.5103	Gm22296	predicted gene, 22296 [Source:MGI Symbol;Acc:MGI:5452073]	Small_RNA
TC1200001607.mm.1	6.28	6.96	0.36	0.34	-1.6	0.2149	0.6791	Gm20245	PREDICTED: predicted gene, 20245 (Gm20245), miscRNA.	NonCoding
TC0200001348.mm.1	4.72	5.39	0.19	0.46	-1.6	0.2342	0.6929	Olfr1274-ps	olfactory receptor 1274, pseudogene	Multiple_Complex
TC1300000024.mm.1	13.23	12.7	0.13	0.07	1.45	0.0048	0.5103	Rpl29-ps2	ribosomal protein L29, pseudogene 2 [Source:MGI Symbol;Acc:MGI:3648624]	Multiple_Complex
TC1400002502.mm.1	4.79	5.46	0.07	0.25	-1.59	0.0341	0.5444	Gm22891	predicted gene, 22891 [Source:MGI Symbol;Acc:MGI:5452668]	Small_RNA
TC1800001676.mm.1	9.34	10	0.28	0.07	-1.59	0.051	0.5558			NonCoding
TC0600002798.mm.1	7.64	8.31	0.28	0.47	-1.59	0.0901	0.5928	Gm26175	predicted gene, 26175 [Source:MGI Symbol;Acc:MGI:5455952]	Small_RNA
TC1700002699.mm.1	8.68	8.16	0.1	0.08	1.44	0.0028	0.5091	Kcnk12	potassium channel, subfamily K, member 12	Coding
TC0400002820.mm.1	4.03	4.69	0.36	0.27	-1.59	0.1313	0.6217			NonCoding
TC0900002836.mm.1	12.78	12.25	0.16	0.1	1.44	0.0191	0.5163	Zic1	zinc finger protein of the cerebellum 1	Coding
TC0500000932.mm.1	4.17	4.84	0.15	0.53	-1.59	0.1098	0.6061	Gm24623	predicted gene, 24623 [Source:MGI Symbol;Acc:MGI:5454400]	Small_RNA
TC0Y00000145.mm.1	5.54	6.21	0.29	0.21	-1.59	0.0721	0.5807	Gm21209	predicted gene, 21209	Coding
TC0Y00000170.mm.1	5.54	6.21	0.29	0.21	-1.59	0.0721	0.5807	Gm21518	predicted gene, 21518	Coding
TC0Y00000190.mm.1	5.54	6.21	0.29	0.21	-1.59	0.0721	0.5807	Gm20888	predicted gene, 20888	Coding
TC0Y00000201.mm.1	5.54	6.21	0.29	0.21	-1.59	0.0721	0.5807	Gm21638	predicted gene, 21638	Coding
TC0Y00000202.mm.1	5.54	6.21	0.29	0.21	-1.59	0.0721	0.5807	Gm21650	predicted gene, 21650	Coding
TC0Y00000367.mm.1	5.54	6.21	0.29	0.21	-1.59	0.0721	0.5807	Gm20923	predicted gene, 20923	Coding
TC0Y00000426.mm.1	5.54	6.21	0.29	0.21	-1.59	0.0721	0.5807	Gm21171	predicted gene, 21171	Coding
TC0Y00000437.mm.1	5.54	6.21	0.29	0.21	-1.59	0.0721	0.5807	Gm20874	predicted gene, 20874	Coding
TC0Y00000438.mm.1	5.54	6.21	0.29	0.21	-1.59	0.0721	0.5807	Gm20937	predicted gene, 20937	Coding
TC0Y00000452.mm.1	5.54	6.21	0.29	0.21	-1.59	0.0721	0.5807	Gm20843	predicted gene, 20843	Coding
TC0300001677.mm.1	4.25	4.91	0.22	0.25	-1.59	0.046	0.5535	Gm25863	predicted gene, 25863 [Source:MGI Symbol;Acc:MGI:5455640]	NonCoding
TC0X00001735.mm.1	4.52	5.18	0.26	0.37	-1.59	0.1535	0.6411	Gm10921	predicted gene 10921 (Gm10921), mRNA.; predicted gene 10921	Coding
TC0100000879.mm.1	4.71	5.38	0.16	0.17	-1.58	0.0267	0.5318	Gm9991	predicted gene 9991	Coding
TC0900003096.mm.1	5.03	5.69	0.2	0.11	-1.58	0.0089	0.5103			NonCoding
TC0800001613.mm.1	8.71	8.2	0.28	0.18	1.43	0.037	0.547	Pcp2	Purkinje cell protein 2 (L7)	Multiple_Complex
TC1000002179.mm.1	7.63	8.29	0.15	0.22	-1.58	0.0263	0.5316			NonCoding
TC0Y00000070.mm.1	5.67	6.33	0.31	0.21	-1.58	0.02	0.519	Gm20809	predicted gene, 20809 (Gm20809), mRNA.; predicted gene, 20809	Coding
TC0100003188.mm.1	4.51	5.17	0.4	0.14	-1.58	0.1828	0.6584			NonCoding
TC1100001257.mm.1	5.73	6.39	0.44	0.17	-1.57	0.1955	0.6667			NonCoding
TC0700001485.mm.1	4.74	5.39	0.08	0.44	-1.57	0.1883	0.6621	Olfr594	olfactory receptor 594	Coding
TC0700000412.mm.1	10.55	10.03	0.14	0.12	1.43	0.0097	0.5103	Tmem145	transmembrane protein 145	Multiple_Complex
TC1100001311.mm.1	5.07	5.72	0.08	0.19	-1.57	0.0107	0.5103	Gm25427	predicted gene, 25427	NonCoding
TC0200005198.mm.1	6.24	6.89	0.08	0.26	-1.57	0.0161	0.5103			NonCoding
TC0X00001712.mm.1	4.58	5.24	0.17	0.15	-1.57	0.0076	0.5103			NonCoding
TC0Y00000509.mm.1	6.08	6.73	0.81	0.24	-1.57	0.119	0.613	Gm21864	predicted gene, 21864	Coding
TC1300000651.mm.1	9.89	10.54	0.08	0.25	-1.57	0.0421	0.5512			NonCoding
TC0800003140.mm.1	16.58	17.23	0.53	0.24	-1.57	0.1973	0.6669	n-R5s136	nuclear encoded rRNA 5S 136	Ribosomal
TC0600001856.mm.1	6.44	7.09	0.29	0.4	-1.57	0.4094	0.7772	Gm24104	predicted gene, 24104	Precursor_microRNA
TC0M00000022.mm.1	15.48	16.12	0.9	0.34	-1.57	0.2703	0.7128	mt-Tn	mitochondrially encoded tRNA asparagine [Source:MGI Symbol;Acc:MGI:102479]	tRNA
TC0600001919.mm.1	11.43	12.08	0.22	0.22	-1.57	0.0909	0.593			NonCoding
TC0100003179.mm.1	4.8	5.45	0.15	0.2	-1.56	0.0132	0.5103			NonCoding
TC1600000513.mm.1	4.28	4.92	0.13	0.16	-1.56	0.0112	0.5103	Gm4758	predicted gene 4758	Coding
TC0700003377.mm.1	6.21	6.86	0.37	0.24	-1.56	0.2314	0.6914	Gm23873	predicted gene, 23873 [Source:MGI Symbol;Acc:MGI:5453650]	Precursor_microRNA
TC0Y00000564.mm.1	5.52	6.16	0.27	0.14	-1.56	0.055	0.5594	Gm20736	predicted gene, 20736 (Gm20736), mRNA.	Coding
TC0X00001182.mm.1	5.52	6.16	0.11	0.11	-1.56	0.0021	0.5091			NonCoding
TC1400002359.mm.1	4.36	5	0.14	0.18	-1.56	0.0228	0.5242			NonCoding
TC1000000439.mm.1	4.83	5.47	0.2	0.36	-1.56	0.0332	0.5434			NonCoding
TC0300002376.mm.1	6.18	6.82	0.08	0.31	-1.56	0.0793	0.5853	S100a9	S100 calcium binding protein A9 (calgranulin B)	Coding
TC0X00000328.mm.1	4.26	4.9	0.13	0.38	-1.56	0.1048	0.6024	Gm14549; RP23-286I5.7	predicted gene 14549 [Source:MGI Symbol;Acc:MGI:3705175]; novel transcript	NonCoding
TC0900000086.mm.1	9.37	8.87	0.15	0.13	1.42	0.0398	0.5501	Phxr4	per-hexamer repeat gene 4	Multiple_Complex
TC0300000589.mm.1	6.27	6.91	0.13	0.3	-1.56	0.0884	0.5914			NonCoding
TC1400002067.mm.1	11.62	11.11	0.06	0.1	1.42	0.0014	0.5091	Slc7a8	solute carrier family 7 (cationic amino acid transporter, y+ system), member 8	Coding
TC0400002906.mm.1	8.81	9.45	0.42	0.19	-1.56	0.3436	0.75			NonCoding
TC0X00001725.mm.1	4.44	5.08	0.3	0.27	-1.56	0.0623	0.5689	Gm14345; Gm14346; Gm14351; Gm3701; Gm2913; Gmcl1l	predicted gene 14345 (Gm14345), mRNA.; predicted gene 14346; predicted gene 14351 (Gm14351), mRNA.; predicted gene 3701 (Gm3701), mRNA.; predicted gene 2913; predicted gene 14351; germ cell-less homolog 1 (Drosophila)-like, mRNA (cDNA clone MGC:141289 IMAGE:40057634), complete cds.; predicted gene 3701	Coding
TC0X00003352.mm.1	5.07	5.71	0.18	0.22	-1.56	0.0365	0.5464			NonCoding
TC0400003677.mm.1	4.5	5.14	0.05	0.36	-1.56	0.1227	0.6152			NonCoding
TC0700001333.mm.1	7.59	8.22	0.2	0.28	-1.56	0.1476	0.6372	Mir708	microRNA 708	Precursor_microRNA
TC0400002905.mm.1	8.42	9.05	0.34	0.26	-1.55	0.2481	0.6997			NonCoding
TC0200000128.mm.1	5.9	6.54	0.11	0.2	-1.55	0.0175	0.5127	Gm23108	predicted gene, 23108 [Source:MGI Symbol;Acc:MGI:5452885]	Precursor_microRNA
TC0200000146.mm.1	5.9	6.54	0.11	0.2	-1.55	0.0175	0.5127	Gm24673	predicted gene, 24673 [Source:MGI Symbol;Acc:MGI:5454450]	Precursor_microRNA
TC0200001261.mm.1	4.09	4.72	0.32	0.23	-1.55	0.053	0.5581	Olfr1030	olfactory receptor 1030	Coding
TC1400000868.mm.1	6.74	7.38	0.29	0.24	-1.55	0.0583	0.5647	DLEU2_1	Deleted in lymphocytic leukemia 2 conserved region 1	NonCoding
TC0X00001713.mm.1	7.32	7.96	0.91	1.26	-1.55	0.6531	0.8829			NonCoding
TC1800000131.mm.1	4.89	5.52	0.27	0.29	-1.55	0.087	0.5906			NonCoding
TC1500000151.mm.1	4.29	4.92	0.13	0.57	-1.55	0.4332	0.7893			NonCoding
TC0Y00000208.mm.1	5.39	6.02	0.67	0.33	-1.55	0.3486	0.753			NonCoding
TC0100003231.mm.1	4.63	5.26	0.19	0.34	-1.55	0.0634	0.5704	Gm23535	predicted gene, 23535 [Source:MGI Symbol;Acc:MGI:5453312]	Small_RNA
TC1800000009.mm.1	4.47	5.1	0.3	0.25	-1.55	0.1326	0.6228			NonCoding
TC1400000294.mm.1	5.01	5.64	0.26	0.01	-1.55	0.0365	0.5464			NonCoding
TC0200004698.mm.1	5.94	6.57	0.07	0.31	-1.55	0.0649	0.5725	Gm14210; RP23-132B12.2	predicted gene 14210 [Source:MGI Symbol;Acc:MGI:3651323]; putative novel transcript	NonCoding
TC1000000988.mm.1	8.55	9.18	0.14	0.65	-1.55	0.6633	0.8876			NonCoding
TC0100002128.mm.1	5.28	5.91	0.13	0.25	-1.54	0.0673	0.5761	Gm26145	predicted gene, 26145 [Source:MGI Symbol;Acc:MGI:5455922]	Small_RNA
TC1800000664.mm.1	4.45	5.08	0.13	0.57	-1.54	0.1232	0.6158	Gm23016	predicted gene, 23016 [Source:MGI Symbol;Acc:MGI:5452793]	Small_RNA
TC0Y00000481.mm.1	6.13	6.76	0.58	0.26	-1.54	0.0719	0.5807	Gm21658	predicted gene, 21658	Coding
TC0400003987.mm.1	6.37	7	0.48	0.83	-1.54	0.6039	0.8623			NonCoding
TC1700000040.mm.1	6.37	7	0.48	0.83	-1.54	0.6039	0.8623			NonCoding
TC0100002664.mm.1	8.87	9.5	0.21	0.08	-1.54	0.0196	0.5187			NonCoding
TC0M00000028.mm.1	17.54	18.17	0.36	0.09	-1.54	0.0658	0.5736	mt-Te	mitochondrially encoded tRNA glutamic acid [Source:MGI Symbol;Acc:MGI:102488]	tRNA
TC0Y00000526.mm.1	4.45	5.07	0.49	0.59	-1.54	0.3159	0.7363			NonCoding
TC0X00000601.mm.1	3.86	4.49	0.28	0.24	-1.54	0.0916	0.5933	1700036O09Rik; RP23-24K4.1	RIKEN cDNA 1700036O09 gene [Source:MGI Symbol;Acc:MGI:1920512]; novel transcript	NonCoding
TC1600001789.mm.1	4.65	5.27	0.01	0.43	-1.54	0.208	0.675	Olfr191	olfactory receptor 191	Coding
TC1300001160.mm.1	12.04	12.66	0.39	0.27	-1.54	0.2355	0.6935	n-R5s56	nuclear encoded rRNA 5S 56 [Source:MGI Symbol;Acc:MGI:4421901]	Ribosomal
TC0Y00000259.mm.1	4.16	4.78	0.02	0.17	-1.54	0.0032	0.5091	Gm21874	predicted gene, 21874 [Source:MGI Symbol;Acc:MGI:5434038]	Coding
TC1300001215.mm.1	5.31	5.93	0.19	0.05	-1.54	0.008	0.5103			NonCoding
TC0800000988.mm.1	3.67	4.29	0.25	0.18	-1.54	0.0326	0.5418	Gm22336	predicted gene, 22336 [Source:MGI Symbol;Acc:MGI:5452113]	Small_RNA
TC0Y00000530.mm.1	5.74	6.36	0.24	0.23	-1.54	0.0238	0.5242	Gm21435	predicted gene, 21435	Coding
TC1400001012.mm.1	10.23	9.72	0.17	0.23	1.42	0.0291	0.5363	Gfra2	glial cell line derived neurotrophic factor family receptor alpha 2	Coding
TC1000000946.mm.1	5.03	5.65	0.95	0.45	-1.54	0.3842	0.7659			NonCoding
TC1300000720.mm.1	7.57	8.19	0.4	0.27	-1.53	0.0622	0.5689			NonCoding
TC0400003669.mm.1	14.26	14.88	1.61	0.7	-1.53	0.2115	0.6759	Snora73b	small nucleolar RNA, H/ACA box 73b	Small_RNA
TC1200000587.mm.1	8.47	9.08	0.37	0.08	-1.53	0.0597	0.5672			NonCoding
TC0300000638.mm.1	5.27	5.89	0.17	0.12	-1.53	0.0112	0.5103			NonCoding
TC1400001356.mm.1	5.21	5.83	0.06	0.27	-1.53	0.0104	0.5103	Gm17051	predicted gene 17051 [Source:MGI Symbol;Acc:MGI:4937878]	Multiple_Complex
TC0500001375.mm.1	6.39	7.01	0.16	0.2	-1.53	0.0483	0.5545			NonCoding
TC1400000468.mm.1	4.21	4.83	0.13	0.2	-1.53	0.006	0.5103	Gm17183	predicted gene 17183 [Source:MGI Symbol;Acc:MGI:4938010]	Multiple_Complex
TC0100003340.mm.1	5.18	5.79	0.16	0.32	-1.53	0.1168	0.6106			NonCoding
TC0900000341.mm.1	4.08	4.69	0.13	0.34	-1.53	0.1215	0.614	Gm17677	predicted gene, 17677	Coding
TC1500002060.mm.1	9.99	10.6	0.22	0.18	-1.53	0.0321	0.5401			NonCoding
TC0800000586.mm.1	9.98	10.59	0.1	0.38	-1.53	0.1714	0.6544			NonCoding
TC1700000444.mm.1	9.83	10.44	0.28	0.5	-1.53	0.6072	0.8635			NonCoding
TC0200003342.mm.1	7.93	8.54	0.68	0.19	-1.53	0.1871	0.6611			NonCoding
TC0800001839.mm.1	4.9	5.51	0.22	0.26	-1.53	0.0805	0.5865	Gm26240	predicted gene, 26240 [Source:MGI Symbol;Acc:MGI:5456017]	Small_RNA
TC0700002571.mm.1	5.05	5.66	0.27	0.17	-1.52	0.0648	0.5725	Vmn1r158	vomeronasal 1 receptor 158	Coding
TC0900001915.mm.1	6.61	7.22	0.27	0.35	-1.52	0.182	0.6582	Gm27639	predicted gene, 27639 [Source:MGI Symbol;Acc:MGI:5531021]	Small_RNA
TC1000001395.mm.1	7.08	7.68	0.48	0.47	-1.52	0.6775	0.8928			NonCoding
TC1000001412.mm.1	7.08	7.68	0.48	0.47	-1.52	0.6775	0.8928			NonCoding
TC1000001419.mm.1	7.08	7.68	0.48	0.47	-1.52	0.6775	0.8928			NonCoding
TC1000001426.mm.1	7.08	7.68	0.48	0.47	-1.52	0.6775	0.8928			NonCoding
TC1000001433.mm.1	7.08	7.68	0.48	0.47	-1.52	0.6775	0.8928			NonCoding
TC1000001441.mm.1	7.08	7.68	0.48	0.47	-1.52	0.6775	0.8928			NonCoding
TC1000001448.mm.1	7.08	7.68	0.48	0.47	-1.52	0.6775	0.8928			NonCoding
TC1000002963.mm.1	7.08	7.68	0.48	0.47	-1.52	0.6775	0.8928			NonCoding
TC0300000576.mm.1	6.32	6.93	0.23	0.34	-1.52	0.0834	0.5879	Mir16-2	microRNA 16-2	Precursor_microRNA
TC0X00001723.mm.1	4.54	5.15	0.04	0.22	-1.52	0.0166	0.5113	Gm14345; Gm14346; Gm14351; Gm3750; Gm3706; Gm3701; Gm2933	predicted gene 14345; predicted gene 14346 (Gm14346), mRNA.; predicted gene 14351; predicted gene 3750; predicted gene 3706 (Gm3706), mRNA.; predicted gene 3701; predicted gene 2933; predicted gene 14346	Coding
TC1400000427.mm.1	4.87	5.47	0.05	0.28	-1.52	0.064	0.5717	Gm8011	predicted gene 8011 [Source:MGI Symbol;Acc:MGI:3648646]	Coding
TC0800000261.mm.1	5.65	6.25	0.14	0.35	-1.52	0.1361	0.6262	Defb2	defensin beta 2	Coding
TC0500003035.mm.1	3.88	4.48	0.43	0.39	-1.52	0.2233	0.6854			NonCoding
TC0700002885.mm.1	5.46	6.06	0.13	0.32	-1.52	0.0437	0.5514	LOC100861679	PREDICTED: uncharacterized LOC100861679 (LOC100861679), mRNA.	Coding
TC1400001866.mm.1	5.41	6.01	0.28	0.12	-1.52	0.0248	0.5263	Gm9587	predicted gene 9587 [Source:MGI Symbol;Acc:MGI:3779996]	Multiple_Complex
TC0500001953.mm.1	5.51	6.11	0.16	0.12	-1.52	0.0063	0.5103			NonCoding
TC0600001915.mm.1	5.05	5.65	0.2	0.22	-1.52	0.0488	0.5545			NonCoding
TC0900003266.mm.1	10.13	9.63	0.06	0.13	1.41	0.0073	0.5103	Cck	cholecystokinin; cholecystokinin (Cck), mRNA.	Coding
TC1500002039.mm.1	8.74	8.24	0.03	0.18	1.41	0.0192	0.5163	Mapk11	mitogen-activated protein kinase 11	Coding
TC1000001484.mm.1	5.02	5.62	0.21	0.02	-1.51	0.0182	0.5155			NonCoding
TC1700001503.mm.1	4.64	5.24	0.14	0.2	-1.51	0.0329	0.5428			NonCoding
TC0400002116.mm.1	5.33	5.93	0.4	0.32	-1.51	0.2358	0.6935	Vmn1r3	vomeronasal 1 receptor 3	Coding
TC0500000136.mm.1	5.23	5.82	0.08	0.34	-1.51	0.1239	0.6162	Gm23822	predicted gene, 23822 [Source:MGI Symbol;Acc:MGI:5453599]	Small_RNA
TC0100000161.mm.1	4.32	4.91	0.22	0.35	-1.51	0.0936	0.5936			NonCoding
TC0500001460.mm.1	4.98	5.58	0.27	0.39	-1.51	0.2201	0.6841			NonCoding
TC0400003584.mm.1	10.56	10.08	0.25	0.07	1.4	0.0323	0.5407	Hpca	hippocalcin	Coding
TC1000000962.mm.1	6.07	6.66	0.08	0.06	-1.51	0.0007	0.5036			NonCoding
TC0400001972.mm.1	12.03	12.62	0.69	0.48	-1.51	0.8878	0.9656			NonCoding
TC0X00002231.mm.1	5.72	6.31	0.16	0.38	-1.51	0.1782	0.6577	Mir450-1	microRNA 450-1	Precursor_microRNA
TC0900000376.mm.1	4.81	5.4	0.14	0.19	-1.51	0.0368	0.5466			NonCoding
TC1400001491.mm.1	5.45	6.04	0.14	0.26	-1.51	0.0607	0.5683			NonCoding
TC1000000942.mm.1	6.99	7.58	0.23	0.2	-1.51	0.0089	0.5103			NonCoding
TC1800001388.mm.1	5.46	6.05	0.19	0.24	-1.5	0.1247	0.6173	Gm25660	predicted gene, 25660 [Source:MGI Symbol;Acc:MGI:5455437]	Ribosomal
TC1600000512.mm.1	4.48	5.07	0.21	0.29	-1.5	0.1153	0.6097	Stfa1	stefin A1	Coding
TC0800001855.mm.1	5.82	6.41	0.18	0.32	-1.5	0.1274	0.6187	Defb9	defensin beta 9	Coding
TC1600000321.mm.1	6.58	7.16	0.11	0.34	-1.5	0.0511	0.5559			NonCoding
TC0800001856.mm.1	5.82	6.41	0.02	0.38	-1.5	0.0974	0.5964	Defb11	defensin beta 11	Coding
TC1200000944.mm.1	4.68	5.27	0.27	0.24	-1.5	0.0742	0.582			NonCoding
TC1800000326.mm.1	5.3	5.88	0.31	0.35	-1.5	0.1595	0.6441			NonCoding
TC1000001005.mm.1	10.25	10.83	0.29	0.21	-1.5	0.0862	0.5895			NonCoding
TC0500001086.mm.1	4.52	5.11	0.11	0.19	-1.5	0.0101	0.5103	Gm16007	predicted gene 16007 [Source:MGI Symbol;Acc:MGI:3801785]	Multiple_Complex
TC1000000998.mm.1	9.69	10.27	0.19	0.05	-1.5	0.008	0.5103			NonCoding
TC1000001009.mm.1	7.21	7.79	0.09	0.16	-1.5	0.0109	0.5103			NonCoding
TC0X00000511.mm.1	4.66	5.24	0.39	0.15	-1.5	0.2833	0.7191	Gm14638	predicted gene 14638 [Source:MGI Symbol;Acc:MGI:3705825]	Multiple_Complex
TC1000001168.mm.1	4.25	4.84	0.3	0.16	-1.5	0.0622	0.5689			NonCoding
TC1900000238.mm.1	14.2	14.78	0.29	0.47	-1.5	0.4017	0.7732	Mir466f-1	microRNA 466f-1	Multiple_Complex
TC0Y00000156.mm.1	5.64	6.22	0.16	0.15	-1.5	0.0233	0.5242	Gm21858; LOC380994; Gm20736	predicted gene, 21858 [Source:MGI Symbol;Acc:MGI:5434022]; similar to Sycp3 like Y-linked, mRNA (cDNA clone MGC:118285 IMAGE:6705131), complete cds.; predicted gene, 20736	Coding
TC0300000136.mm.1	5.39	5.97	0.12	0.17	-1.5	0.0062	0.5103	Gm19821	PREDICTED: predicted gene, 19821 (Gm19821), miscRNA.	NonCoding
TC0700001847.mm.1	8.92	8.43	0.11	0.11	1.4	0.0068	0.5103	Fbrs	fibrosin	Coding
TC0100000449.mm.1	4.89	5.48	0.17	0.22	-1.5	0.056	0.5598			NonCoding
TC0400001396.mm.1	11.83	12.41	1.02	0.52	-1.5	0.6949	0.8987	Gm25788	predicted gene, 25788 [Source:MGI Symbol;Acc:MGI:5455565]	Small_RNA
TC1000001205.mm.1	5.85	6.42	0.25	0.35	-1.49	0.1203	0.6137			NonCoding
TC0900002238.mm.1	5.44	6.02	0.33	0.24	-1.49	0.2834	0.7192	Gm23653	predicted gene, 23653 [Source:MGI Symbol;Acc:MGI:5453430]	Precursor_microRNA
TC0600003544.mm.1	5.36	5.94	0.31	0.23	-1.49	0.288	0.7212	Igkv10-96; Igkv10-94	immunoglobulin kappa variable 10-96; immunoglobulin kappa variable 10-94	Multiple_Complex
TC1000003173.mm.1	4.45	5.03	0.14	0.32	-1.49	0.0653	0.5729	Olfr767	olfactory receptor 767	Coding
TC1100002204.mm.1	5.89	6.47	0.29	0.05	-1.49	0.0287	0.536			NonCoding
TC1000000979.mm.1	10.25	10.83	0.12	0.04	-1.49	0.0015	0.5091			NonCoding
TC0500001633.mm.1	6.36	6.94	0.27	0.41	-1.49	0.1645	0.6474			NonCoding
TC1300002383.mm.1	6.15	6.73	0.17	0.49	-1.49	0.3676	0.76	Gm22574	predicted gene, 22574 [Source:MGI Symbol;Acc:MGI:5452351]	Small_RNA
TC0700000557.mm.1	14.8	14.33	0.04	0.14	1.39	0.0054	0.5103	Clip3	CAP-GLY domain containing linker protein 3	Multiple_Complex
TC0900002490.mm.1	7.05	7.62	0.33	0.1	-1.49	0.1144	0.6095	LOC100861862	PREDICTED: uncharacterized LOC100861862 (LOC100861862), miscRNA.	NonCoding
TC1400001374.mm.1	4.91	5.48	0.24	0.07	-1.49	0.0257	0.5288	Gm11105	predicted gene 11105 [Source:MGI Symbol;Acc:MGI:3779351]	Multiple_Complex
TC0200004556.mm.1	12.69	12.21	0.12	0.12	1.39	0.0082	0.5103	Kcnip3	Kv channel interacting protein 3, calsenilin	Multiple_Complex
TC1100000255.mm.1	5.67	6.25	0.2	0.35	-1.49	0.3187	0.7377			NonCoding
TC0200000746.mm.1	4.2	4.77	0.09	0.19	-1.49	0.0092	0.5103			NonCoding
TC0100000185.mm.1	7.31	7.88	0.13	0.12	-1.49	0.0104	0.5103	Gm22679	predicted gene, 22679 [Source:MGI Symbol;Acc:MGI:5452456]	Precursor_microRNA
TC0Y00000319.mm.1	5.79	6.36	0.25	0.23	-1.49	0.0961	0.5956	Gm20896	predicted gene, 20896	Coding
TC0Y00000123.mm.1	5.33	5.9	0.4	0.19	-1.49	0.0341	0.5444	Gm21924	predicted gene, 21924	Coding
TC1200002184.mm.1	3.6	4.17	0.27	0.22	-1.48	0.0889	0.5921			NonCoding
TC1200001445.mm.1	7.08	7.65	0.16	0.25	-1.48	0.1284	0.6197			NonCoding
TC1800000588.mm.1	5.19	5.76	0.18	0.11	-1.48	0.0207	0.519			NonCoding
TC0Y00000127.mm.1	5.38	5.95	0.66	0.29	-1.48	0.1108	0.6067	Gm21787	predicted gene, 21787	Coding
TC0Y00000322.mm.1	5.56	6.13	0.19	0.16	-1.48	0.0332	0.5434	LOC100042012	PREDICTED: X-linked lymphocyte-regulated protein PM1-like, transcript variant 1 (LOC100042012), mRNA.	Coding
TC0X00002015.mm.1	4.37	4.94	0.21	0.27	-1.48	0.1989	0.6677	Gm10921; Gm2777	predicted gene 10921 (Gm10921), mRNA.; predicted gene 2777; predicted gene 10921	Coding
TC1400000520.mm.1	3.95	4.52	0.06	0.22	-1.48	0.0305	0.5365			NonCoding
TC0X00002016.mm.1	3.94	4.51	0.23	0.07	-1.48	0.0387	0.547	Gm21883	predicted gene, 21883 [Source:MGI Symbol;Acc:MGI:5434047]	Coding
TC0200002933.mm.1	5.62	6.19	0.09	0.19	-1.48	0.02	0.519	Gm13218; RP23-141B15.2	predicted gene 13218 [Source:MGI Symbol;Acc:MGI:3651679]; novel protein	NonCoding
TC0700000006.mm.1	13.64	13.16	0.08	0.08	1.39	0.0025	0.5091	Prkcg	protein kinase C, gamma	Coding
TC1400001799.mm.1	4.64	5.21	0.07	0.08	-1.48	0.001	0.5091	Gm3486	predicted gene 3486 [Source:MGI Symbol;Acc:MGI:3781663]	Coding
TC0900003068.mm.1	7.49	8.06	0.35	0.37	-1.48	0.4458	0.7953	Gm24259	predicted gene, 24259 [Source:MGI Symbol;Acc:MGI:5454036]	Small_RNA
TC0X00001324.mm.1	6.14	6.71	0.24	0.32	-1.48	0.1322	0.6224	n-R5s12	nuclear encoded rRNA 5S 12 [Source:MGI Symbol;Acc:MGI:4421746]	Ribosomal
TC0300001064.mm.1	7.86	7.39	0.13	0.11	1.39	0.0116	0.5103	Ptpn22	protein tyrosine phosphatase, non-receptor type 22 (lymphoid); protein tyrosine phosphatase, non-receptor type 22 (lymphoid) (Ptpn22), mRNA.	Multiple_Complex
TC0600002268.mm.1	7.37	7.94	0.17	0.14	-1.48	0.0238	0.5242			NonCoding
TC1000002625.mm.1	5.7	6.26	0.04	0.15	-1.48	0.0037	0.5103			NonCoding
TC1700000450.mm.1	5.29	5.86	0.19	0.46	-1.48	0.4226	0.7844			NonCoding
TC0700001411.mm.1	6.39	6.95	0.15	0.14	-1.48	0.0248	0.5263			NonCoding
TC1600000182.mm.1	3.82	4.38	0.06	0.27	-1.48	0.047	0.5541	Gm1758	predicted gene 1758 [Source:MGI Symbol;Acc:MGI:2686604]	Coding
TC0X00001236.mm.1	4.5	5.07	0.34	0.22	-1.48	0.192	0.6642	Astx3	amplified spermatogenic transcripts X encoded 3	NonCoding
TC0200001416.mm.1	10.62	11.19	0.31	0.17	-1.48	0.093	0.5936			NonCoding
TC1600001563.mm.1	5.03	5.6	0.29	0.18	-1.48	0.0935	0.5936	Gm22885	predicted gene, 22885 [Source:MGI Symbol;Acc:MGI:5452662]	Small_RNA
TC0400003734.mm.1	5.62	6.19	0.12	0.25	-1.48	0.0601	0.5683			NonCoding
TC1100002349.mm.1	4.44	5	0.11	0.26	-1.48	0.043	0.5512	Gm12053	predicted gene 12053 [Source:MGI Symbol;Acc:MGI:3652155]	Multiple_Complex
TC0Y00000067.mm.1	5.97	6.53	0.69	0.21	-1.48	0.0811	0.5871	Gm20840	predicted gene, 20840	Coding
TC0Y00000117.mm.1	5.97	6.53	0.69	0.21	-1.48	0.0811	0.5871	Gm20898	predicted gene, 20898	Coding
TC0Y00000371.mm.1	5.97	6.53	0.69	0.21	-1.48	0.0811	0.5871	Gm21275	predicted gene, 21275	Coding
TC0Y00000430.mm.1	5.97	6.53	0.69	0.21	-1.48	0.0811	0.5871	Gm20934	predicted gene, 20934	Coding
TC0Y00000456.mm.1	5.97	6.53	0.69	0.21	-1.48	0.0811	0.5871	Gm20847	predicted gene, 20847	Coding
TC0Y00000457.mm.1	5.97	6.53	0.69	0.21	-1.48	0.0811	0.5871	Gm20848	predicted gene, 20848	Coding
TC0X00002216.mm.1	4.33	4.89	0.34	0.19	-1.48	0.1944	0.6657	Mir6384	microRNA 6384	Precursor_microRNA
TC0700004435.mm.1	4.45	5.01	0.16	0.17	-1.48	0.0498	0.5545			NonCoding
TC1300001802.mm.1	4.93	5.5	0.17	0.13	-1.48	0.0304	0.5363			NonCoding
TC1900000229.mm.1	13.03	13.6	0.19	0.3	-1.48	0.0497	0.5545	Gm25443	predicted gene, 25443 [Source:MGI Symbol;Acc:MGI:5455220]	Small_RNA
TC0600002361.mm.1	4.05	4.61	0.16	0.25	-1.48	0.0855	0.5888	Vmn1r24	vomeronasal 1 receptor 24	Coding
TC0600000072.mm.1	7.41	7.97	0.27	0.13	-1.48	0.0518	0.5578			NonCoding
TC1400001791.mm.1	4.44	5.01	0.09	0.17	-1.48	0.0139	0.5103	Gm7925	predicted gene 7925 [Source:MGI Symbol;Acc:MGI:3646069]	Multiple_Complex
TC0200003236.mm.1	5.7	6.26	0.28	0.29	-1.48	0.2047	0.6724	Gm13385	predicted gene 13385 [Source:MGI Symbol;Acc:MGI:3651038]	Multiple_Complex
TC1700002048.mm.1	6.5	7.06	0.19	0.15	-1.48	0.0288	0.536			NonCoding
TC0Y00000064.mm.1	6.69	7.25	0.46	0.3	-1.48	0.0489	0.5545	Gm20925	predicted gene, 20925	Coding
TC1900001334.mm.1	5.29	5.85	0.04	0.21	-1.48	0.0148	0.5103			NonCoding
TC0X00001620.mm.1	7.32	7.88	0.04	0.16	-1.47	0.0049	0.5103	Gm23806	predicted gene, 23806 [Source:MGI Symbol;Acc:MGI:5453583]	Ribosomal
TC0200004347.mm.1	4.43	4.99	0.22	0.05	-1.47	0.0148	0.5103			NonCoding
TC1800000114.mm.1	4.04	4.6	0.09	0.31	-1.47	0.0994	0.5991			NonCoding
TC1700000296.mm.1	5.42	5.98	0.05	0.25	-1.47	0.0457	0.5535			NonCoding
TC1500000009.mm.1	4.82	5.38	0.19	0.59	-1.47	0.3792	0.7643			NonCoding
TC0X00001532.mm.1	4.9	5.46	0.23	0.35	-1.47	0.3982	0.7722	n-R5s14	nuclear encoded rRNA 5S 14 [Source:MGI Symbol;Acc:MGI:4421748]	Ribosomal
TC0100000506.mm.1	3.85	4.41	0.08	0.28	-1.47	0.1084	0.6057			NonCoding
TC0200001183.mm.1	4.41	4.97	0.13	0.15	-1.47	0.0061	0.5103	Gm22652	predicted gene, 22652 [Source:MGI Symbol;Acc:MGI:5452429]	Small_RNA
TC1700001393.mm.1	9.49	9.03	0.15	0.2	1.38	0.0379	0.547	Mir692-1	microRNA 692-1	Precursor_microRNA
TC0Y00000076.mm.1	5.64	6.2	0.58	0.13	-1.47	0.2126	0.6769	Gm20809; Gm21443	predicted gene, 20809 (Gm20809), mRNA.; predicted gene, 21443; predicted gene, 20809	Coding
TC1900000284.mm.1	3.58	4.13	0.17	0.17	-1.47	0.0537	0.5591	Olfr1496	olfactory receptor 1496	Coding
TC0900001097.mm.1	3.9	4.45	0.18	0.22	-1.47	0.053	0.5581			NonCoding
TC1800001309.mm.1	7.16	7.71	0.32	0.11	-1.47	0.1224	0.6148	LOC100505012	PREDICTED: uncharacterized LOC100505012 (LOC100505012), miscRNA.	NonCoding
TC0600001941.mm.1	4.36	4.92	0.24	0.13	-1.47	0.0919	0.5936			NonCoding
TC0Y00000205.mm.1	5.5	6.05	0.16	0.08	-1.47	0.0144	0.5103	LOC100042357	PREDICTED: X-linked lymphocyte-regulated protein PM1-like, transcript variant 1 (LOC100042357), mRNA.	Coding
TC1600001481.mm.1	7.51	8.06	0.31	0.11	-1.47	0.0501	0.5548			NonCoding
TC0Y00000441.mm.1	6.36	6.91	0.67	0.23	-1.47	0.1567	0.6423	Gm21524	predicted gene, 21524	Coding
TC0Y00000463.mm.1	6.36	6.91	0.67	0.23	-1.47	0.1567	0.6423	Gm21715	predicted gene, 21715	Coding
TC0400000296.mm.1	5.25	5.8	0.32	0.19	-1.47	0.1587	0.6435	Gm25623	predicted gene, 25623 [Source:MGI Symbol;Acc:MGI:5455400]	Small_RNA
TC1100001173.mm.1	5.65	6.2	0.26	0.06	-1.47	0.0574	0.5643	Gm11200	predicted gene 11200 [Source:MGI Symbol;Acc:MGI:3649950]	Multiple_Complex
TC1700001735.mm.1	5.48	6.03	0.2	0.27	-1.47	0.0293	0.5363			NonCoding
TC1000000999.mm.1	12.97	13.52	0.24	0.21	-1.47	0.0356	0.5464			NonCoding
TC1600000001.mm.1	5.97	6.52	0.43	0.69	-1.47	0.2432	0.6973			NonCoding
TC1700002107.mm.1	5.04	5.59	0.14	0.26	-1.47	0.1166	0.61	9130008F23Rik	RIKEN cDNA 9130008F23 gene	Coding
TC1600001829.mm.1	4.89	5.44	0.22	0.39	-1.47	0.2588	0.7055			NonCoding
TC0500001217.mm.1	6.55	6.09	0.14	0.05	1.38	0.0068	0.5103	Dao	D-amino acid oxidase	Multiple_Complex
TC0800001821.mm.1	8.13	8.68	0.27	0.36	-1.47	0.2477	0.6994			NonCoding
TC0300000150.mm.1	7.88	8.43	0.35	0.4	-1.47	0.5031	0.8233	Gm24704	predicted gene, 24704 [Source:MGI Symbol;Acc:MGI:5454481]	Small_RNA
TC0500000111.mm.1	4	4.55	0.04	0.25	-1.47	0.0463	0.5535			NonCoding
TC1400001385.mm.1	5.17	5.73	0.02	0.24	-1.47	0.0129	0.5103	Gm17069	predicted gene 17069 [Source:MGI Symbol;Acc:MGI:4937896]	Multiple_Complex
TC0200002960.mm.1	5.03	5.58	0.21	0.45	-1.47	0.3135	0.7348			NonCoding
TC0Y00000210.mm.1	5.64	6.2	0.26	0.22	-1.47	0.1094	0.6059	LOC100862025	PREDICTED: X-linked lymphocyte-regulated protein PM1-like, transcript variant 1 (LOC100862025), mRNA.; PREDICTED: X-linked lymphocyte-regulated protein PM1-like, transcript variant 2 (LOC100862025), mRNA.; PREDICTED: X-linked lymphocyte-regulated protein PM1-like, transcript variant 3 (LOC100862025), mRNA.	Coding
TC1600001794.mm.1	4.68	5.23	0.26	0.37	-1.47	0.1639	0.6467	Olfr197	olfactory receptor 197	Multiple_Complex
TC0100000155.mm.1	9.09	9.64	0.21	0.17	-1.46	0.0426	0.5512			NonCoding
TC1600000362.mm.1	7.01	7.56	0.21	0.38	-1.46	0.4568	0.8015	Gm22672	predicted gene, 22672 [Source:MGI Symbol;Acc:MGI:5452449]	Small_RNA
TC1400001862.mm.1	5.12	5.67	0.02	0.24	-1.46	0.0362	0.5464	Gm10375	predicted gene 10375	Coding
TC1500000661.mm.1	5.1	5.66	0.17	0.31	-1.46	0.0832	0.5878	Mir6956	microRNA 6956	Precursor_microRNA
TC0700003784.mm.1	7.94	8.49	0.43	0.1	-1.46	0.3751	0.7627			NonCoding
TC0900001034.mm.1	8.48	9.03	0.32	0.14	-1.46	0.0581	0.5647			NonCoding
TC0100001951.mm.1	4.21	4.76	0.07	0.26	-1.46	0.0233	0.5242	Gm24674	predicted gene, 24674 [Source:MGI Symbol;Acc:MGI:5454451]	Small_RNA
TC0300001196.mm.1	5.3	5.85	0.46	0.31	-1.46	0.0995	0.5993			NonCoding
TC0400001526.mm.1	5.09	5.64	0.05	0.14	-1.46	0.0033	0.5091			NonCoding
TC0X00001476.mm.1	4.28	4.83	0.2	0.15	-1.46	0.0288	0.536	Gm15126	predicted gene 15126 [Source:MGI Symbol;Acc:MGI:3705804]	Multiple_Complex
TC0200004832.mm.1	5.85	6.4	0.11	0.22	-1.46	0.024	0.5242			NonCoding
TC0Y00000078.mm.1	5.3	5.84	0.6	0.3	-1.46	0.0842	0.5879	Gm20895	predicted gene, 20895	Coding
TC0Y00000080.mm.1	5.3	5.84	0.6	0.3	-1.46	0.0842	0.5879	Gm21476	predicted gene, 21476	Coding
TC0Y00000083.mm.1	5.3	5.84	0.6	0.3	-1.46	0.0842	0.5879	Gm20893	predicted gene, 20893	Coding
TC0100001119.mm.1	9.61	10.16	0.46	0.16	-1.46	0.5156	0.8287	Gm23734	predicted gene, 23734 [Source:MGI Symbol;Acc:MGI:5453511]	Small_RNA
TC0X00001861.mm.1	7.21	7.76	0.42	0.18	-1.46	0.2862	0.7207			NonCoding
TC1100000003.mm.1	5.19	5.74	0.15	0.12	-1.46	0.0064	0.5103			NonCoding
TC0200002562.mm.1	4.55	5.1	0.14	0.31	-1.46	0.0466	0.5536	Gm22687	predicted gene, 22687 [Source:MGI Symbol;Acc:MGI:5452464]	Ribosomal
TC1600001934.mm.1	6.07	6.61	0.53	0.5	-1.46	0.2251	0.6862	Gm11146	predicted gene 11146 [Source:MGI Symbol;Acc:MGI:3779400]	Coding
TC1800000812.mm.1	5.01	5.56	0.06	0.27	-1.46	0.0653	0.5727			NonCoding
TC0700002818.mm.1	5.06	5.6	0.27	0.27	-1.46	0.1784	0.6578	Scgb2b25-ps	secretoglobin, family 2B, member 25, pseudogene [Source:MGI Symbol;Acc:MGI:3649900]	Multiple_Complex
TSUnmapped00000176.mm.1	13.56	14.11	1.49	0.69	-1.46	0.2166	0.6805	Snora73b	small nucleolar RNA, H/ACA box 73b	Small_RNA
TC0400000339.mm.1	3.97	4.52	0.14	0.28	-1.46	0.0368	0.5466	Gm22850	predicted gene, 22850 [Source:MGI Symbol;Acc:MGI:5452627]	Small_RNA
TC0Y00000149.mm.1	5.59	6.13	0.21	0.18	-1.46	0.0591	0.5664	LOC100042443	PREDICTED: X-linked lymphocyte-regulated protein PM1-like, transcript variant 1 (LOC100042443), mRNA.	Coding
TC0Y00000174.mm.1	5.59	6.13	0.21	0.18	-1.46	0.0591	0.5664	LOC100042279	PREDICTED: X-linked lymphocyte-regulated protein PM1-like, transcript variant 1 (LOC100042279), mRNA.	Coding
TC0600003418.mm.1	8.2	8.74	0.29	0.23	-1.46	0.3256	0.7418			NonCoding
TC0X00000764.mm.1	4.07	4.61	0.24	0.24	-1.46	0.0878	0.5912	Gm14713	predicted gene 14713 [Source:MGI Symbol;Acc:MGI:3705622]	Multiple_Complex
TC0300000703.mm.1	6.56	7.11	0.2	0.33	-1.46	0.0803	0.5863			NonCoding
TC1000001783.mm.1	5.25	5.8	0.21	0.19	-1.46	0.1236	0.6159			NonCoding
TC0X00002889.mm.1	4.49	5.03	0.08	0.25	-1.46	0.0557	0.5596	Gm14905	predicted gene 14905 [Source:MGI Symbol;Acc:MGI:3705551]	Multiple_Complex
TC0Y00000360.mm.1	5.09	5.63	0.12	0.25	-1.46	0.027	0.5318	Gm21849	predicted gene, 21849	Coding
TC0Y00000366.mm.1	5.09	5.63	0.12	0.25	-1.46	0.027	0.5318	Gm21899	predicted gene, 21899	Coding
TC0Y00000425.mm.1	5.09	5.63	0.12	0.25	-1.46	0.027	0.5318	Gm21826	predicted gene, 21826	Coding
TC0Y00000451.mm.1	5.09	5.63	0.12	0.25	-1.46	0.027	0.5318	Gm21880	predicted gene, 21880	Coding
TC1400002011.mm.1	4.87	5.41	0.14	0.05	-1.46	0.0051	0.5103	Gm4181	predicted gene 4181 [Source:MGI Symbol;Acc:MGI:3782357]	Coding
TC0400001142.mm.1	4.45	4.99	0.14	0.35	-1.46	0.1734	0.6553	Gm12740	predicted gene 12740 [Source:MGI Symbol;Acc:MGI:3651641]	Multiple_Complex
TC0800001302.mm.1	13.48	14.02	0.2	0.12	-1.46	0.0581	0.5647	Snord71	small nucleolar RNA, C/D box 71	Small_RNA
TC0X00000326.mm.1	6.93	7.47	0.03	0.3	-1.46	0.1033	0.6018	Gm23613	predicted gene, 23613 [Source:MGI Symbol;Acc:MGI:5453390]	Small_RNA
TC0Y00000203.mm.1	5.79	6.33	0.18	0.2	-1.46	0.0483	0.5545	Gm20736; Sly; Gm20916	predicted gene, 20736 (Gm20736), mRNA.; Sycp3 like Y-linked, mRNA (cDNA clone MGC:58357 IMAGE:6705850), complete cds.; predicted gene, 20916; predicted gene, 20736	Coding
TC0700001369.mm.1	4.83	5.37	0.14	0.05	-1.46	0.0082	0.5103	Gm23040	predicted gene, 23040 [Source:MGI Symbol;Acc:MGI:5452817]	Small_RNA
TC1000000997.mm.1	7.81	8.35	0.22	0.13	-1.45	0.0239	0.5242			NonCoding
TC1400000019.mm.1	6.39	6.93	0.19	0.02	-1.45	0.0165	0.5113	Gm3127	predicted gene 3127	Coding
TC0900001815.mm.1	3.99	4.53	0.33	0.09	-1.45	0.2175	0.6812	Olfr843	olfactory receptor 843	Coding
TC0500003090.mm.1	10.43	9.97	0.15	0.1	1.38	0.0171	0.5127	Mlec	malectin	Multiple_Complex
TC0200004938.mm.1	4.98	5.52	0.16	0.21	-1.45	0.0121	0.5103	Gm14197	predicted gene 14197 [Source:MGI Symbol;Acc:MGI:3652057]	Multiple_Complex
TC0Y00000503.mm.1	6.21	6.75	0.7	0.32	-1.45	0.1529	0.6404	Gm21728	predicted gene, 21728	Pseudogene
TC1200000589.mm.1	4.66	5.2	0.18	0.37	-1.45	0.2625	0.7078			NonCoding
TC0200005254.mm.1	5.25	5.79	0.27	0.23	-1.45	0.1023	0.6012			NonCoding
TC0M00000023.mm.1	9.06	9.6	1.26	0.15	-1.45	0.1603	0.6449	mt-Tc	mitochondrially encoded tRNA cysteine [Source:MGI Symbol;Acc:MGI:102490]	tRNA
TC0900001482.mm.1	3.83	4.37	0.1	0.37	-1.45	0.0219	0.5222	Gm26409	predicted gene, 26409 [Source:MGI Symbol;Acc:MGI:5456186]	Small_RNA
TC0500003602.mm.1	4.16	4.7	0.34	0.13	-1.45	0.169	0.6523			NonCoding
TC0200001926.mm.1	4.45	4.99	0.09	0.32	-1.45	0.1284	0.6197	Gm23101	predicted gene, 23101 [Source:MGI Symbol;Acc:MGI:5452878]	Small_RNA
TC0900000022.mm.1	14.01	14.55	0.17	0.15	-1.45	0.0515	0.5563			NonCoding
TC0800000081.mm.1	8.61	9.14	0.17	0.2	-1.45	0.0609	0.5683			NonCoding
TC0500002295.mm.1	4.33	4.87	0.42	0.13	-1.45	0.2068	0.6743	Gm25377	predicted gene, 25377 [Source:MGI Symbol;Acc:MGI:5455154]	Small_RNA
TC0100001876.mm.1	7.46	8	0.35	0.28	-1.45	0.2602	0.7063			NonCoding
TC1100003289.mm.1	15.24	15.78	0.62	0.24	-1.45	0.653	0.8829	Snord42a	small nucleolar RNA, C/D box 42A	Small_RNA
TC0600000530.mm.1	4.53	5.07	0.02	0.2	-1.45	0.0087	0.5103	Gm26625	predicted gene, 26625 [Source:MGI Symbol;Acc:MGI:5477119]	NonCoding
TC0600002794.mm.1	5.69	6.22	0.45	0.17	-1.45	0.5463	0.8416	Gm26011	predicted gene, 26011 [Source:MGI Symbol;Acc:MGI:5455788]	Small_RNA
TC0200003738.mm.1	3.63	4.16	0.06	0.37	-1.45	0.1724	0.6549	LOC100861846	PREDICTED: uncharacterized LOC100861846 (LOC100861846), miscRNA.	NonCoding
TC1000000961.mm.1	10.04	10.57	0.22	0.24	-1.45	0.0455	0.5535			NonCoding
TC0400002974.mm.1	4.12	4.66	0.2	0.12	-1.45	0.0244	0.5242			NonCoding
TC1000001534.mm.1	4.6	5.14	0.2	0.3	-1.45	0.072	0.5807			NonCoding
TC0700002306.mm.1	10.45	10.98	0.32	0.22	-1.45	0.0809	0.5871			NonCoding
TC0200000174.mm.1	7.59	8.13	0.17	0.29	-1.45	0.0639	0.5713	Mir466b-3	microRNA 466b-3	Precursor_microRNA
TC1700001950.mm.1	10.25	9.79	0.08	0.17	1.38	0.0244	0.5242	Prrc2a	proline-rich coiled-coil 2A	Multiple_Complex
TC1500001484.mm.1	6.5	7.03	0.18	0.3	-1.45	0.1289	0.6201			NonCoding
TC1000000348.mm.1	4.68	5.22	0.24	0.16	-1.45	0.0699	0.579			NonCoding
TC0100000345.mm.1	13.26	13.79	0.23	0.28	-1.45	0.0856	0.5888			NonCoding
TC0400000515.mm.1	13.26	13.79	0.23	0.28	-1.45	0.0856	0.5888			NonCoding
TC0X00001560.mm.1	13.26	13.79	0.23	0.28	-1.45	0.0856	0.5888			NonCoding
TC0700001133.mm.1	5.63	6.16	0.18	0.24	-1.45	0.0807	0.5871	LOC100861920	PREDICTED: uncharacterized LOC100861920 (LOC100861920), miscRNA.	NonCoding
TC1000000955.mm.1	6.94	7.47	0.09	0.15	-1.45	0.0051	0.5103			NonCoding
TC0500003230.mm.1	5.25	5.78	0.02	0.15	-1.45	0.0034	0.5091	Gm15857; AC163337.4	predicted gene 15857 [Source:MGI Symbol;Acc:MGI:3801821]; putative novel transcript	NonCoding
TC0800002391.mm.1	9.92	9.45	0.15	0.2	1.38	0.0352	0.5455	Crtc1	CREB regulated transcription coactivator 1	Multiple_Complex
TC1900001631.mm.1	8.8	9.33	0.2	0.17	-1.45	0.0683	0.5771	Mir6995	microRNA 6995	Precursor_microRNA
TC0X00000881.mm.1	5.15	5.69	0.11	0.23	-1.45	0.0865	0.5899	1700003E24Rik; BC061195	Gm5941 pseudogene; cDNA sequence BC061195 (BC061195), non-coding RNA.; RIKEN cDNA 1700003E24 gene, mRNA (cDNA clone MGC:107104 IMAGE:6775214), complete cds.; cDNA sequence BC061195	Multiple_Complex
TC0400001578.mm.1	5.61	6.14	0.44	0.38	-1.45	0.3254	0.7417			NonCoding
TC1400002028.mm.1	11.57	12.1	0.3	0.25	-1.45	0.3943	0.7701	Snord8	small nucleolar RNA, C/D box 8	Small_RNA
TC1900000377.mm.1	4.27	4.8	0.41	0.17	-1.45	0.4276	0.7871	Gm24263	predicted gene, 24263 [Source:MGI Symbol;Acc:MGI:5454040]	Small_RNA
TC1400000058.mm.1	5.57	6.1	0.28	0.18	-1.45	0.2284	0.6888	Gm3208	predicted gene 3208 [Source:MGI Symbol;Acc:MGI:3781387]	Multiple_Complex
TC0800002477.mm.1	6.6	7.13	0.14	0.34	-1.45	0.1789	0.658	Gm22532	predicted gene, 22532 [Source:MGI Symbol;Acc:MGI:5452309]	Small_RNA
TC0Y00000393.mm.1	5.95	6.49	0.35	0.14	-1.45	0.0685	0.5773			NonCoding
TC1600001707.mm.1	5.83	6.36	0.15	0.07	-1.45	0.0097	0.5103			NonCoding
TC0400000785.mm.1	3.79	4.32	0.16	0.19	-1.44	0.0447	0.552	Gm11257	predicted gene 11257 [Source:MGI Symbol;Acc:MGI:3649985]	Multiple_Complex
TC0500002555.mm.1	5.67	6.2	0.37	0.58	-1.44	0.8027	0.9378	Gm23067	predicted gene, 23067 [Source:MGI Symbol;Acc:MGI:5452844]	Small_RNA
TC1100003052.mm.1	4.01	4.54	0.17	0.2	-1.44	0.1065	0.6039	Gm12309	predicted gene 12309 [Source:MGI Symbol;Acc:MGI:3650270]	Pseudogene
TC1500000159.mm.1	5.02	5.55	0.37	0.3	-1.44	0.3495	0.753			NonCoding
TC1400000031.mm.1	6.58	7.11	0.25	0.08	-1.44	0.071	0.5805	Gm3182; Gm7876	predicted gene 3182; predicted gene 7876	Coding
TC0Y00000154.mm.1	5.7	6.23	0.22	0.2	-1.44	0.1249	0.6176	Sly; Gm20931	Sycp3 like Y-linked; Sycp3 like Y-linked, mRNA (cDNA clone MGC:58357 IMAGE:6705850), complete cds.; predicted gene, 20931	Coding
TC1200000659.mm.1	5.95	6.48	0.26	0.09	-1.44	0.0851	0.5888			NonCoding
TC1600001327.mm.1	4.45	4.98	0.24	0.25	-1.44	0.2162	0.68	Olfr164	olfactory receptor 164	Coding
TC0700001853.mm.1	10.75	11.28	0.43	0.27	-1.44	0.6509	0.8821	Snora30	small nucleolar RNA, H/ACA box 30	Small_RNA
TC0Y00000292.mm.1	5.58	6.11	0.27	0.2	-1.44	0.2529	0.7026	LOC100041897	PREDICTED: X-linked lymphocyte-regulated protein PM1-like, transcript variant 1 (LOC100041897), mRNA.	Coding
TC0Y00000293.mm.1	5.58	6.11	0.27	0.2	-1.44	0.2529	0.7026	LOC100862113	PREDICTED: X-linked lymphocyte-regulated protein PM1-like (LOC100862113), mRNA.	Coding
TC0X00000418.mm.1	4.59	4.12	0.22	0.09	1.38	0.0434	0.5512	Actrt1	actin-related protein T1	Coding
TC0M00000024.mm.1	9.88	10.41	1.34	0.2	-1.44	0.1777	0.6576	mt-Ty	mitochondrially encoded tRNA tyrosine [Source:MGI Symbol;Acc:MGI:102470]	tRNA
TC1700001208.mm.1	4.86	5.39	0.33	0.46	-1.44	0.3586	0.7555	Gm23125	predicted gene, 23125 [Source:MGI Symbol;Acc:MGI:5452902]	Small_RNA
TC0800002073.mm.1	7	7.53	0.2	0.2	-1.44	0.0463	0.5535			NonCoding
TC1100001931.mm.1	9.4	8.95	0.13	0.07	1.37	0.0085	0.5103	Rps11-ps2	ribosomal protein S11, pseudogene 2	Multiple_Complex
TC0900000582.mm.1	3.98	4.51	0.11	0.22	-1.44	0.0502	0.5548			NonCoding
TC1100000175.mm.1	4.3	4.83	0.11	0.25	-1.44	0.0766	0.584			NonCoding
TC0400002227.mm.1	12.93	13.46	0.22	0.11	-1.44	0.0295	0.5363	Gm23162	predicted gene, 23162 [Source:MGI Symbol;Acc:MGI:5452939]	Precursor_microRNA
TC1600001582.mm.1	8.05	8.58	0.25	0.25	-1.44	0.1051	0.6025	Slc15a2	solute carrier family 15 (H+/peptide transporter), member 2	Multiple_Complex
TC1400000685.mm.1	4.55	5.07	0.26	0.39	-1.44	0.4801	0.8125	Trav7n-6; Trav7-6	T cell receptor alpha variable 7N-6; T cell receptor alpha variable 7-6	Coding
TC0X00003054.mm.1	5.66	6.19	0.1	0.21	-1.44	0.0153	0.5103	Gm23958	predicted gene, 23958 [Source:MGI Symbol;Acc:MGI:5453735]	Small_RNA
TC0600001912.mm.1	4.14	4.67	0.05	0.09	-1.44	0.0008	0.5065			NonCoding
TC0900001751.mm.1	6.94	7.47	0.24	0.27	-1.44	0.0668	0.5753			NonCoding
TSUnmapped00000139.mm.1	17.84	18.36	0.42	0.19	-1.44	0.1843	0.6585	n-R5s149	nuclear encoded rRNA 5S 149	Ribosomal
TSUnmapped00000140.mm.1	17.84	18.36	0.42	0.19	-1.44	0.1843	0.6585	Gm23284	predicted gene, 23284	Ribosomal
TSUnmapped00000141.mm.1	17.84	18.36	0.42	0.19	-1.44	0.1843	0.6585	Gm22291	predicted gene, 22291	Ribosomal
TSUnmapped00000142.mm.1	17.84	18.36	0.42	0.19	-1.44	0.1843	0.6585	n-R5s146	nuclear encoded rRNA 5S 146	Ribosomal
TSUnmapped00000143.mm.1	17.84	18.36	0.42	0.19	-1.44	0.1843	0.6585	Gm25212	predicted gene, 25212	Ribosomal
TSUnmapped00000144.mm.1	17.84	18.36	0.42	0.19	-1.44	0.1843	0.6585	n-R5s144	nuclear encoded rRNA 5S 144	Ribosomal
TSUnmapped00000145.mm.1	17.84	18.36	0.42	0.19	-1.44	0.1843	0.6585	n-R5s143	nuclear encoded rRNA 5S 143	Ribosomal
TSUnmapped00000146.mm.1	17.84	18.36	0.42	0.19	-1.44	0.1843	0.6585	n-R5s142	nuclear encoded rRNA 5S 142	Ribosomal
TSUnmapped00000147.mm.1	17.84	18.36	0.42	0.19	-1.44	0.1843	0.6585	n-R5s141	nuclear encoded rRNA 5S 141	Ribosomal
TSUnmapped00000148.mm.1	17.84	18.36	0.42	0.19	-1.44	0.1843	0.6585	Gm22109	predicted gene, 22109	Ribosomal
TSUnmapped00000149.mm.1	17.84	18.36	0.42	0.19	-1.44	0.1843	0.6585	n-R5s139	nuclear encoded rRNA 5S 139	Ribosomal
TSUnmapped00000150.mm.1	17.84	18.36	0.42	0.19	-1.44	0.1843	0.6585	n-R5s138	nuclear encoded rRNA 5S 138	Ribosomal
TSUnmapped00000151.mm.1	17.84	18.36	0.42	0.19	-1.44	0.1843	0.6585	n-R5s134	nuclear encoded rRNA 5S 134	Ribosomal
TSUnmapped00000152.mm.1	17.84	18.36	0.42	0.19	-1.44	0.1843	0.6585	n-R5s133	nuclear encoded rRNA 5S 133	Ribosomal
TSUnmapped00000153.mm.1	17.84	18.36	0.42	0.19	-1.44	0.1843	0.6585	Gm26391	predicted gene, 26391	Ribosomal
TSUnmapped00000154.mm.1	17.84	18.36	0.42	0.19	-1.44	0.1843	0.6585	n-R5s128	nuclear encoded rRNA 5S 128	Ribosomal
TSUnmapped00000155.mm.1	17.84	18.36	0.42	0.19	-1.44	0.1843	0.6585	n-R5s124	nuclear encoded rRNA 5S 124	Ribosomal
TSUnmapped00000156.mm.1	17.84	18.36	0.42	0.19	-1.44	0.1843	0.6585	n-R5s123	nuclear encoded rRNA 5S 123	Ribosomal
TSUnmapped00000157.mm.1	17.84	18.36	0.42	0.19	-1.44	0.1843	0.6585	n-R5s122	nuclear encoded rRNA 5S 122	Ribosomal
TSUnmapped00000158.mm.1	17.84	18.36	0.42	0.19	-1.44	0.1843	0.6585	n-R5s121	nuclear encoded rRNA 5S 121	Ribosomal
TSUnmapped00000159.mm.1	17.84	18.36	0.42	0.19	-1.44	0.1843	0.6585	n-R5s117	nuclear encoded rRNA 5S 117	Ribosomal
TSUnmapped00000160.mm.1	17.84	18.36	0.42	0.19	-1.44	0.1843	0.6585	Gm25018	predicted gene, 25018	Ribosomal
TSUnmapped00000161.mm.1	17.84	18.36	0.42	0.19	-1.44	0.1843	0.6585	n-R5s113	nuclear encoded rRNA 5S 113	Ribosomal
TSUnmapped00000162.mm.1	17.84	18.36	0.42	0.19	-1.44	0.1843	0.6585	n-R5s111	nuclear encoded rRNA 5S 111	Ribosomal
TSUnmapped00000163.mm.1	17.84	18.36	0.42	0.19	-1.44	0.1843	0.6585	n-R5s110	nuclear encoded rRNA 5S 110	Ribosomal
TSUnmapped00000164.mm.1	17.84	18.36	0.42	0.19	-1.44	0.1843	0.6585	n-R5s108	nuclear encoded rRNA 5S 108	Ribosomal
TSUnmapped00000165.mm.1	17.84	18.36	0.42	0.19	-1.44	0.1843	0.6585	n-R5s105	nuclear encoded rRNA 5S 105	Ribosomal
TSUnmapped00000166.mm.1	17.84	18.36	0.42	0.19	-1.44	0.1843	0.6585	n-R5s104	nuclear encoded rRNA 5S 104	Ribosomal
TSUnmapped00000167.mm.1	17.84	18.36	0.42	0.19	-1.44	0.1843	0.6585	n-R5s103	nuclear encoded rRNA 5S 103	Ribosomal
TSUnmapped00000168.mm.1	17.84	18.36	0.42	0.19	-1.44	0.1843	0.6585	n-R5s100	nuclear encoded rRNA 5S 100	Ribosomal
TSUnmapped00000174.mm.1	17.84	18.36	0.42	0.19	-1.44	0.1843	0.6585	Rn5s	5S RNA	Ribosomal
TC0900002243.mm.1	8.61	9.14	0.47	0.37	-1.44	0.2146	0.679			NonCoding
TC0Y00000254.mm.1	6.08	6.6	0.51	0.16	-1.44	0.1105	0.6067	Gm20825	predicted gene, 20825	Coding
TC1700001189.mm.1	5.58	6.11	0.4	0.21	-1.44	0.2976	0.7261	n-R5s29	nuclear encoded rRNA 5S 29 [Source:MGI Symbol;Acc:MGI:4421874]	Ribosomal
TC1400002595.mm.1	4.78	5.3	0.16	0.38	-1.44	0.2195	0.6833			NonCoding
TC0X00003117.mm.1	7.61	8.14	0.17	0.35	-1.44	0.082	0.5876			NonCoding
TC1600001331.mm.1	4.37	4.89	0.26	0.38	-1.44	0.4114	0.7785	Olfr169	olfactory receptor 169	Coding
TC0700003463.mm.1	4.55	5.08	0.08	0.3	-1.44	0.1329	0.6229			NonCoding
TC1000000786.mm.1	5.07	5.6	0.13	0.32	-1.44	0.2271	0.688	Olfr1358	PREDICTED: olfactory receptor 1358 (Olfr1358), mRNA.	Coding
TC0800002223.mm.1	8.06	8.59	0.41	0.16	-1.44	0.1139	0.6095			NonCoding
TC1100000419.mm.1	3.74	4.27	0.1	0.35	-1.44	0.1048	0.6024			NonCoding
TC0900002198.mm.1	5.22	5.74	0.17	0.33	-1.44	0.233	0.6922	Mir7086	microRNA 7086	Precursor_microRNA
TC0700003096.mm.1	5.11	5.63	0.06	0.08	-1.44	0.0011	0.5091	Gm24116	predicted gene, 24116 [Source:MGI Symbol;Acc:MGI:5453893]	Small_RNA
TC1400000241.mm.1	9.96	9.52	0.08	0.13	1.36	0.0101	0.5103	Zmiz1	zinc finger, MIZ-type containing 1	Multiple_Complex
TC0200002238.mm.1	5.08	5.6	0.23	0.1	-1.44	0.0788	0.5852	Gm14145; RP23-283M2.2	predicted gene 14145 [Source:MGI Symbol;Acc:MGI:3651025]; putative novel transcript	NonCoding
TC0M00000020.mm.1	11.28	11.8	0.61	0.3	-1.44	0.2254	0.6863	mt-Tq	mitochondrially encoded tRNA glutamine [Source:MGI Symbol;Acc:MGI:102477]	tRNA
TC0500000952.mm.1	8.12	8.64	0.18	0.22	-1.44	0.0346	0.5452	Gm11111	predicted gene 11111 [Source:MGI Symbol;Acc:MGI:3779363]	Coding
TC0700000182.mm.1	4.1	4.62	0.1	0.36	-1.44	0.2086	0.6753	Obox4-ps38	oocyte specific homeobox 4, pseudogene 38 [Source:MGI Symbol;Acc:MGI:5313156]	Multiple_Complex
TC0X00001980.mm.1	4.81	5.33	0.13	0.11	-1.44	0.0151	0.5103	Gm2030	predicted gene 2030	Coding
TC0Y00000212.mm.1	5.85	6.37	0.19	0.21	-1.44	0.066	0.5739	Sly; Gm21477	Sycp3 like Y-linked, mRNA (cDNA clone MGC:58357 IMAGE:6705850), complete cds.; predicted gene, 21477; Sycp3 like Y-linked	Coding
TC1400001099.mm.1	4.6	5.12	0.19	0.28	-1.43	0.08	0.586			NonCoding
TC0600000722.mm.1	9.57	10.09	0.61	0.29	-1.43	0.5954	0.8592	n-R5s162	nuclear encoded rRNA 5S 162 [Source:MGI Symbol;Acc:MGI:4422026]	Ribosomal
TC0300002761.mm.1	6.96	7.48	0.09	0.25	-1.43	0.0246	0.5245			NonCoding
TC1000000978.mm.1	7.05	7.57	0.18	0.14	-1.43	0.0264	0.5316			NonCoding
TC0X00000078.mm.1	10.05	9.61	0.14	0.2	1.36	0.0349	0.5452	Pcsk1n	proprotein convertase subtilisin/kexin type 1 inhibitor	Coding
TC1400000998.mm.1	13.68	13.24	0.07	0.13	1.36	0.0123	0.5103	Phyhip	phytanoyl-CoA hydroxylase interacting protein	Coding
TC0X00003170.mm.1	5.98	6.5	0.18	0.08	-1.43	0.0289	0.5363	Gm27191; RP23-448K19.3	predicted gene 27191 [Source:MGI Symbol;Acc:MGI:5521034]; novel transcript	NonCoding
TC0600001564.mm.1	3.94	4.46	0.07	0.44	-1.43	0.3531	0.7541	Tas2r123	taste receptor, type 2, member 123; Synthetic construct Mus musculus clone IMAGE:100014682, MGC:175477 taste receptor, type 2, member 123 (Tas2r123) mRNA, encodes complete protein.	Coding
TC0900001714.mm.1	4.85	5.36	0.23	0.1	-1.43	0.0397	0.55	Gm23097	predicted gene, 23097 [Source:MGI Symbol;Acc:MGI:5452874]	Small_RNA
TC1400001663.mm.1	4.23	4.75	0.09	0.4	-1.43	0.2861	0.7206			NonCoding
TC1400002589.mm.1	6.48	7	0.3	0.18	-1.43	0.1555	0.6421			NonCoding
TC1400001893.mm.1	6.18	6.7	0.27	0.26	-1.43	0.1668	0.6504	Mir327	microRNA 327 (Mir327), microRNA.	NonCoding
TSUnmapped00000128.mm.1	6.18	6.7	0.27	0.26	-1.43	0.1668	0.6504	Mir327	microRNA 327	Precursor_microRNA
TC1100000805.mm.1	13.87	14.39	0.55	0.21	-1.43	0.5606	0.8465	Snord49a	small nucleolar RNA, C/D box 49A	Small_RNA
TC0600000899.mm.1	5.06	5.57	0.16	0.16	-1.43	0.0646	0.5724	Gm22530	predicted gene, 22530 [Source:MGI Symbol;Acc:MGI:5452307]	Small_RNA
TC1000002268.mm.1	8.4	8.92	0.36	0.2	-1.43	0.462	0.8036	Snord98	small nucleolar RNA, C/D box 98	Small_RNA
TC0600002406.mm.1	3.96	4.48	0.23	0.23	-1.43	0.1251	0.6176			NonCoding
TC0300000257.mm.1	6.2	6.72	0.05	0.28	-1.43	0.0938	0.5936	Gm25696	predicted gene, 25696 [Source:MGI Symbol;Acc:MGI:5455473]	Small_RNA
TC0900001830.mm.1	3.8	4.32	0.3	0.06	-1.43	0.1281	0.6193	Gm26290	predicted gene, 26290 [Source:MGI Symbol;Acc:MGI:5456067]	Small_RNA
TC0600000104.mm.1	5.76	6.27	0.29	0.48	-1.43	0.5284	0.8348			NonCoding
TC1100002563.mm.1	5.68	6.2	0.19	0.27	-1.43	0.15	0.6388	Gm12147; RP24-242M17.3	predicted gene 12147 [Source:MGI Symbol;Acc:MGI:3649954]; putative novel transcript	NonCoding
TC0X00002585.mm.1	7.57	8.08	0.27	0.24	-1.43	0.145	0.6355			NonCoding
TC1600000865.mm.1	4.71	5.22	0.19	0.29	-1.43	0.0914	0.5933			NonCoding
TC0500001200.mm.1	6.3	6.82	0.48	0.27	-1.43	0.2999	0.7272			NonCoding
TC0500003077.mm.1	6.3	6.82	0.48	0.27	-1.43	0.2999	0.7272			NonCoding
TC1400000443.mm.1	5.43	5.94	0.31	0.14	-1.43	0.1892	0.6625	LOC101056159	uncharacterized LOC101056159	Coding
TC0800000710.mm.1	6.41	6.92	0.2	0.21	-1.43	0.0773	0.5845	Gm15716; AC114995.2	predicted gene 15716 [Source:MGI Symbol;Acc:MGI:3783158]; Novel transcript	NonCoding
TC0Y00000153.mm.1	5.61	6.12	0.24	0.23	-1.43	0.1441	0.6349	Gm21894; LOC380994	predicted gene, 21894 [Source:MGI Symbol;Acc:MGI:5434058]; similar to Sycp3 like Y-linked, mRNA (cDNA clone MGC:118285 IMAGE:6705131), complete cds.	Coding
TC0300000988.mm.1	5.62	6.13	0.15	0.55	-1.43	0.5941	0.8587			NonCoding
TC0200003747.mm.1	9.4	9.91	0.25	0.26	-1.43	0.1254	0.6178	Gm11084	predicted gene 11084 [Source:MGI Symbol;Acc:MGI:3779315]	Coding
TC1400000737.mm.1	4.88	5.39	0.41	0.18	-1.43	0.5252	0.8332	Traj8	T cell receptor alpha joining 8 [Source:MGI Symbol;Acc:MGI:4439842]	NonCoding
TC1200000283.mm.1	3.86	4.37	0.13	0.38	-1.43	0.135	0.6254			NonCoding
TC0Y00000362.mm.1	5.6	6.12	0.32	0.31	-1.43	0.0781	0.5847	Gm20884	predicted gene, 20884	Coding
TC0Y00000421.mm.1	5.6	6.12	0.32	0.31	-1.43	0.0781	0.5847	Gm21654	predicted gene, 21654	Coding
TC1000000969.mm.1	7.69	8.2	0.76	0.32	-1.43	0.3035	0.7296			NonCoding
TC1200000540.mm.1	5.2	5.71	0.21	1.26	-1.43	0.6812	0.8942			NonCoding
TC0800002463.mm.1	8.71	8.26	0.09	0.15	1.36	0.0232	0.5242	Cherp	calcium homeostasis endoplasmic reticulum protein	Coding
TC1300000231.mm.1	4.04	4.56	0.11	0.31	-1.43	0.0772	0.5845	Vmn1r219	vomeronasal 1 receptor 219	Coding
TC1000000304.mm.1	4.03	4.54	0.2	0.23	-1.43	0.1642	0.6469			NonCoding
TC0300002176.mm.1	4.28	4.79	0.04	0.11	-1.42	0.0023	0.5091	Gm23644	predicted gene, 23644 [Source:MGI Symbol;Acc:MGI:5453421]	Small_RNA
TC0900002695.mm.1	4.64	5.15	0.33	0.36	-1.42	0.3698	0.761	Gm18486	predicted gene, 18486 [Source:MGI Symbol;Acc:MGI:5010671]	Pseudogene
TC1700000784.mm.1	3.27	3.79	0.19	0.22	-1.42	0.0319	0.5401	Gm20524; RP23-373C24.10	predicted gene 20524 [Source:MGI Symbol;Acc:MGI:5141989]; novel transcript	NonCoding
TC0X00000503.mm.1	4.34	4.85	0.14	0.1	-1.42	0.0118	0.5103	Gm6660	predicted gene 6660 [Source:MGI Symbol;Acc:MGI:3645872]	Pseudogene
TC0Y00000213.mm.1	5.62	6.13	0.18	0.2	-1.42	0.0599	0.5681	LOC380994; LOC100042201; Gm20736	similar to Sycp3 like Y-linked, mRNA (cDNA clone MGC:118285 IMAGE:6705131), complete cds.; PREDICTED: X-linked lymphocyte-regulated protein PM1-like, transcript variant 1 (LOC100042201), mRNA.; PREDICTED: X-linked lymphocyte-regulated protein PM1-like (LOC100042201), mRNA.; predicted gene, 20736	Coding
TC1200001092.mm.1	4.33	4.83	0.27	0.14	-1.42	0.1203	0.6137			NonCoding
TC1800000041.mm.1	5.11	5.62	0.32	0.31	-1.42	0.1164	0.6099	Gm17036; RP23-246G4.2	predicted gene 17036 [Source:MGI Symbol;Acc:MGI:4937863]; novel transcript	NonCoding
TC1200002599.mm.1	8.59	9.1	0.18	0.31	-1.42	0.0988	0.598	Ighv10-1	immunoglobulin heavy variable 10-1	Coding
TC1600000985.mm.1	5.68	6.19	0.23	0.19	-1.42	0.1524	0.6404	1110008E08Rik	RIKEN cDNA 1110008E08 gene	NonCoding
TC0200004759.mm.1	11.58	12.09	0.46	0.29	-1.42	0.2597	0.7062	Snord17	small nucleolar RNA, C/D box 17	Small_RNA
TC0500000262.mm.1	7.83	7.4	0.15	0.08	1.35	0.0223	0.5242	En2	engrailed 2; Synthetic construct Mus musculus clone IMAGE:100014849, MGC:180290 engrailed 2 (En2) mRNA, encodes complete protein.	Coding
TC0400002840.mm.1	9.45	9.96	0.16	0.15	-1.42	0.0188	0.5159			NonCoding
TC0400002165.mm.1	6.61	7.12	0.36	0.25	-1.42	0.485	0.8149			NonCoding
TC0200001464.mm.1	6.62	7.13	0.36	0.13	-1.42	0.36	0.756	Gm24318	predicted gene, 24318 [Source:MGI Symbol;Acc:MGI:5454095]	Small_RNA
TC0500003072.mm.1	10.26	9.83	0.02	0.07	1.35	0.0008	0.5053	Ywhaq-ps2	tyrosine 3-monooxygenase/tryptophan 5-monooxygenase activation protein, theta polypeptide, pseudogene	Pseudogene
TC0Y00000404.mm.1	5.15	5.66	0.15	0.09	-1.42	0.0092	0.5103	LOC100504063	PREDICTED: uncharacterized LOC100504063 (LOC100504063), mRNA.	Coding
TC0300000842.mm.1	4.83	5.34	0.22	0.14	-1.42	0.0594	0.5664	Crnn	cornulin; Synthetic construct Mus musculus clone IMAGE:100066255, MGC:195392 cornulin (Crnn) mRNA, encodes complete protein.	Coding
TC0500001820.mm.1	4.05	4.56	0.23	0.02	-1.42	0.0486	0.5545			NonCoding
TC1500001664.mm.1	7.04	7.55	0.12	0.27	-1.42	0.1435	0.6348			NonCoding
TC1100000177.mm.1	4.08	4.58	0.26	0.33	-1.42	0.1302	0.6209			NonCoding
TC0X00002780.mm.1	8.14	7.71	0.16	0.21	1.35	0.0437	0.5512	Mir374b	microRNA 374b	Precursor_microRNA
TC0800000068.mm.1	6.04	6.55	0.27	0.19	-1.42	0.0922	0.5936			NonCoding
TC1700001725.mm.1	6.91	7.42	0.32	0.65	-1.42	0.3999	0.7726			NonCoding
TC0400001952.mm.1	5.78	6.28	0.34	0.08	-1.42	0.1573	0.6429			NonCoding
TC1900001201.mm.1	5.01	5.52	0.2	0.12	-1.42	0.0447	0.552			NonCoding
TC0700000499.mm.1	8.96	9.47	0.26	0.21	-1.42	0.1289	0.6201			NonCoding
TC0700004255.mm.1	4.31	4.82	0.29	0.4	-1.42	0.405	0.7752			NonCoding
TC0Y00000152.mm.1	5.61	6.12	0.21	0.16	-1.42	0.0623	0.5689	Gm20736; Sly	predicted gene, 20736 (Gm20736), mRNA.; Sycp3 like Y-linked, mRNA (cDNA clone MGC:58357 IMAGE:6705850), complete cds.; predicted gene, 20736	Coding
TC0Y00000195.mm.1	5.61	6.12	0.21	0.16	-1.42	0.0623	0.5689	Gm20736; Sly	predicted gene, 20736 (Gm20736), mRNA.; Sycp3 like Y-linked, mRNA (cDNA clone MGC:58357 IMAGE:6705850), complete cds.; predicted gene, 20736	Coding
TC0Y00000198.mm.1	5.61	6.12	0.21	0.16	-1.42	0.0623	0.5689	Gm20736; Sly	predicted gene, 20736 (Gm20736), mRNA.; Sycp3 like Y-linked, mRNA (cDNA clone MGC:58357 IMAGE:6705850), complete cds.; predicted gene, 20736	Coding
TC0Y00000206.mm.1	5.61	6.12	0.21	0.16	-1.42	0.0623	0.5689	Gm20736; Sly	predicted gene, 20736; Sycp3 like Y-linked, mRNA (cDNA clone MGC:58357 IMAGE:6705850), complete cds.	Coding
TC0Y00000284.mm.1	5.61	6.12	0.21	0.16	-1.42	0.0623	0.5689	Gm20736; Sly	predicted gene, 20736 (Gm20736), mRNA.; Sycp3 like Y-linked; predicted gene, 20736	Coding
TC0Y00000158.mm.1	5.54	6.05	0.29	0.17	-1.42	0.2496	0.7007	Sly	Sycp3 like Y-linked (Sly), mRNA.; Sycp3 like Y-linked, mRNA (cDNA clone MGC:58357 IMAGE:6705850), complete cds.; Sycp3 like Y-linked	Coding
TC1500000656.mm.1	7.52	7.09	0.09	0.16	1.35	0.0197	0.5187	Mir6955	microRNA 6955	Precursor_microRNA
TC0300000215.mm.1	5.49	6	0.2	0.22	-1.42	0.1473	0.637	Gm15496; AC119857.2	predicted gene 15496 [Source:MGI Symbol;Acc:MGI:3782942]; Novel transcript	NonCoding
TC0600001909.mm.1	13.23	13.74	0.01	0.19	-1.42	0.02	0.519	Gm26233	predicted gene, 26233 [Source:MGI Symbol;Acc:MGI:5456010]	Precursor_microRNA
TC0200000046.mm.1	8.61	9.12	0.16	0.11	-1.42	0.016	0.5103			NonCoding
TC0X00001206.mm.1	6.63	7.14	0.32	0.18	-1.42	0.033	0.5434	Gm2411	PREDICTED: predicted gene 2411 (Gm2411), mRNA.	Coding
TC0X00001454.mm.1	5.04	5.55	0.27	0.25	-1.42	0.1756	0.6563	Mir1298	microRNA 1298	Precursor_microRNA
TC0700004557.mm.1	8.81	9.31	0.17	0.28	-1.42	0.2677	0.7109	Krtap5-2	keratin associated protein 5-2	Coding
TC0Y00000148.mm.1	5.6	6.11	0.24	0.21	-1.42	0.1278	0.6192	Gm21117	predicted gene, 21117	Coding
TC1300001543.mm.1	4.41	4.91	0.26	0.75	-1.42	0.4187	0.7823	Gm23779	predicted gene, 23779 [Source:MGI Symbol;Acc:MGI:5453556]	Small_RNA
TC1500001277.mm.1	4.44	4.95	0.14	0.21	-1.42	0.0409	0.5512			NonCoding
TC1300002620.mm.1	6.54	7.04	0.39	0.39	-1.42	0.1551	0.642	Gm24431	predicted gene, 24431 [Source:MGI Symbol;Acc:MGI:5454208]	Small_RNA
TC0100001828.mm.1	4.72	5.23	0.2	0.05	-1.42	0.0367	0.5466			NonCoding
TC0800002040.mm.1	7.63	8.14	0.2	0.1	-1.42	0.0197	0.5187			NonCoding
TC1400001239.mm.1	6.61	7.11	1.03	0.37	-1.42	0.2344	0.6931	Mir466	microRNA 466	Precursor_microRNA
TC0100003879.mm.1	10.67	10.24	0.11	0.15	1.35	0.0341	0.5444	Als2	amyotrophic lateral sclerosis 2 (juvenile)	Multiple_Complex
TC1600000837.mm.1	5.88	6.39	0.23	0.54	-1.42	0.7345	0.914			NonCoding
TC1500000223.mm.1	4.52	5.02	0.26	0.28	-1.42	0.0457	0.5535			NonCoding
TC0700001026.mm.1	4.12	4.62	0.2	0.34	-1.42	0.1826	0.6584			NonCoding
TC1000000288.mm.1	5.82	6.33	0.22	0.26	-1.42	0.0676	0.5768	LOC100862254	PREDICTED: uncharacterized LOC100862254 (LOC100862254), miscRNA.	NonCoding
TC0800000481.mm.1	4.33	4.84	0.21	0.45	-1.42	0.6803	0.8939	Adam39	a disintegrin and metallopeptidase domain 39; Synthetic construct Mus musculus clone IMAGE:100066303, MGC:195440 a disintegrin and metallopeptidase domain 39 (Adam39) mRNA, encodes complete protein.	Coding
TC0800002502.mm.1	6.36	6.86	0.36	0.22	-1.42	0.14	0.6306	Gm23468	predicted gene, 23468 [Source:MGI Symbol;Acc:MGI:5453245]	Small_RNA
TC1600000852.mm.1	7.66	8.17	0.16	0.22	-1.42	0.0541	0.5594	Gm22923	predicted gene, 22923 [Source:MGI Symbol;Acc:MGI:5452700]	Precursor_microRNA
TC0Y00000385.mm.1	5.76	6.26	0.7	0.24	-1.42	0.167	0.6505	Gm20930	predicted gene, 20930	Coding
TC0Y00000392.mm.1	5.76	6.26	0.7	0.24	-1.42	0.167	0.6505	Gm20913	predicted gene, 20913	Coding
TC1800000757.mm.1	5.76	6.26	0.36	0.18	-1.42	0.0667	0.5751	4930448D08Rik; AC108433.3	RIKEN cDNA 4930448D08 gene [Source:MGI Symbol;Acc:MGI:1921921]; novel transcript	NonCoding
TC0500002019.mm.1	4.57	5.07	0.25	0.22	-1.42	0.1216	0.6142			NonCoding
TC1100001160.mm.1	6.45	6.96	0.08	0.37	-1.42	0.104	0.6021	Gm11195; RP23-151A11.4	predicted gene 11195 [Source:MGI Symbol;Acc:MGI:3649277]; novel transcript	NonCoding
TC1000000782.mm.1	5.62	6.12	0.46	0.2	-1.42	0.3163	0.7367	n-R5s77	nuclear encoded rRNA 5S 77 [Source:MGI Symbol;Acc:MGI:4421925]	Ribosomal
TC0200004480.mm.1	6.91	7.41	0.31	0.07	-1.42	0.1866	0.6604	Gm23858	predicted gene, 23858 [Source:MGI Symbol;Acc:MGI:5453635]	Small_RNA
TC0Y00000295.mm.1	6.7	7.2	0.45	0.08	-1.42	0.1497	0.6386			NonCoding
TC0600000648.mm.1	12.24	11.81	0.09	0.17	1.35	0.0192	0.5163	Chn2	chimerin 2; chimerin (chimaerin) 2	Multiple_Complex
TC1300001044.mm.1	10.04	10.54	0.11	0.09	-1.41	0.0025	0.5091			NonCoding
TC1100002399.mm.1	5.51	6.01	0.34	0.3	-1.41	0.4836	0.8141	Gm24850	predicted gene, 24850 [Source:MGI Symbol;Acc:MGI:5454627]	Small_RNA
TC0700000617.mm.1	6.15	6.65	0.16	0.39	-1.41	0.2896	0.7223	Scgb1b23-ps	secretoglobin, family 1B, member 23, pseudogene [Source:MGI Symbol;Acc:MGI:3650279]; androgen binding protein (Abp) pseudogene	Multiple_Complex
TC0700002074.mm.1	5.01	5.51	0.3	0.05	-1.41	0.1461	0.6369	Gm26143	predicted gene, 26143 [Source:MGI Symbol;Acc:MGI:5455920]	Small_RNA
TC1300000614.mm.1	5.13	5.63	0.34	0.13	-1.41	0.1087	0.6058			NonCoding
TC0600001168.mm.1	5.18	5.68	0.03	0.17	-1.41	0.0085	0.5103			NonCoding
TC1700002076.mm.1	4.39	4.89	0.16	0.21	-1.41	0.0547	0.5594	Olfr115	olfactory receptor 115	Multiple_Complex
TC0500002766.mm.1	4.51	5.01	0.15	0.07	-1.41	0.0059	0.5103	Gm25521	predicted gene, 25521 [Source:MGI Symbol;Acc:MGI:5455298]	Small_RNA
TC1400002459.mm.1	4.25	4.75	0.19	0.37	-1.41	0.3113	0.7339			NonCoding
TC0500000576.mm.1	4.15	4.65	0.11	0.42	-1.41	0.4769	0.811	Gm6632	predicted pseudogene 6632 [Source:MGI Symbol;Acc:MGI:3644251]	Pseudogene
TC0700001087.mm.1	6.4	6.9	0.25	0.22	-1.41	0.3033	0.7295			NonCoding
TC0400001098.mm.1	4.34	4.84	0.21	0.33	-1.41	0.2943	0.7241			NonCoding
TC1400000669.mm.1	6.12	6.62	0.27	0.23	-1.41	0.151	0.6396	Trav3n-2	Trav3n-2 T cell receptor alpha variable 3N-2	Unassigned
TC0X00001997.mm.1	5.87	6.37	0.06	0.28	-1.41	0.0817	0.5871			NonCoding
TC1400001667.mm.1	7.93	8.42	0.06	0.18	-1.41	0.0243	0.5242	Gm24916	predicted gene, 24916 [Source:MGI Symbol;Acc:MGI:5454693]	Small_RNA
TC0700000590.mm.1	4.13	4.63	0.35	0.04	-1.41	0.099	0.5987	Scgb2b2	secretoglobin, family 2B, member 2	Coding
TC1000001243.mm.1	4.9	5.4	0.16	0.15	-1.41	0.0307	0.5365			NonCoding
TC1300002336.mm.1	6.37	6.87	0.22	0.21	-1.41	0.0477	0.5545			NonCoding
TSUnmapped00000177.mm.1	13.48	13.98	1.58	0.72	-1.41	0.2378	0.6939	Snora73a	small nucleolar RNA, H/ACA box 73a	Small_RNA
TC0Y00000563.mm.1	5.72	6.22	0.21	0.16	-1.41	0.0779	0.5845	Gm20736; Sly; Gm20855	predicted gene, 20736 (Gm20736), mRNA.; Sycp3 like Y-linked, mRNA (cDNA clone MGC:58357 IMAGE:6705850), complete cds.; predicted gene, 20855; predicted gene, 20736	Coding
TC0Y00000157.mm.1	5.61	6.11	0.2	0.23	-1.41	0.1167	0.6104	Gm21815; LOC380994	predicted gene, 21815 [Source:MGI Symbol;Acc:MGI:5433979]; similar to Sycp3 like Y-linked, mRNA (cDNA clone MGC:118285 IMAGE:6705131), complete cds.	Coding
TC0200005136.mm.1	11.39	10.97	0.15	0.17	1.34	0.0367	0.5466	Pltp	phospholipid transfer protein	Multiple_Complex
TC0700000907.mm.1	9.59	10.08	0.2	0.52	-1.41	0.2601	0.7063	Slc6a5	solute carrier family 6 (neurotransmitter transporter, glycine), member 5	Coding
TC0700001590.mm.1	4.66	5.16	0.13	0.44	-1.41	0.065	0.5725	Olfr479	olfactory receptor 479	Coding
TC0600003579.mm.1	5.61	6.1	0.12	0.33	-1.41	0.1908	0.6632	Igkv12-44; Igkv12-41	immunoglobulin kappa variable 12-44; immunoglobulin kappa chain variable 12-41	Multiple_Complex
TC0800003119.mm.1	16.21	16.71	0.73	0.42	-1.41	0.4011	0.773	n-R5s115	nuclear encoded rRNA 5S 115 [Source:MGI Symbol;Acc:MGI:4421965]	Ribosomal
TC1200001537.mm.1	4.6	5.09	0.12	0.09	-1.41	0.005	0.5103			NonCoding
TC0300000493.mm.1	4.6	5.09	0.24	0.31	-1.41	0.1698	0.6528			NonCoding
TC1000002165.mm.1	7.21	7.71	0.14	0.11	-1.41	0.0091	0.5103			NonCoding
TC1600001846.mm.1	6.71	7.2	0.26	0.27	-1.41	0.0752	0.582	Gm22429	predicted gene, 22429 [Source:MGI Symbol;Acc:MGI:5452206]	Small_RNA
TC1400001062.mm.1	8.84	9.34	0.47	0.16	-1.41	0.3391	0.7478	Snora31	small nucleolar RNA, H/ACA box 31	Small_RNA
TC0800002443.mm.1	5.75	6.25	0.05	0.1	-1.41	0.0021	0.5091			NonCoding
TC0Y00000211.mm.1	5.48	5.97	0.23	0.24	-1.41	0.051	0.5558	LOC100039905	PREDICTED: X-linked lymphocyte-regulated protein PM1-like, transcript variant 1 (LOC100039905), mRNA.	Coding
TC1200002565.mm.1	6.26	6.76	0.36	0.27	-1.41	0.0803	0.5863	Ighv5-12-4	Ighv5-12-4 immunoglobulin heavy variable 5-12-4	Unassigned
TC0400002604.mm.1	6.81	7.3	0.17	0.09	-1.41	0.0206	0.519			NonCoding
TC1300000168.mm.1	4.71	5.21	0.24	0.11	-1.41	0.0315	0.5395			NonCoding
TC0800002566.mm.1	6.49	6.98	0.28	0.18	-1.41	0.0975	0.5964	Rln3	relaxin 3; Synthetic construct Mus musculus clone IMAGE:100063880, MGC:193347 relaxin 3 (Rln3) mRNA, encodes complete protein.	Coding
TC1400002517.mm.1	4.31	4.81	0.03	0.1	-1.41	0.0015	0.5091			NonCoding
TC1000000451.mm.1	4.35	4.85	0.19	0.15	-1.41	0.034	0.5443	Gm26257	predicted gene, 26257 [Source:MGI Symbol;Acc:MGI:5456034]	Small_RNA
TC1000000107.mm.1	4.61	5.1	0.07	0.18	-1.41	0.0353	0.5463	Gm24343	predicted gene, 24343 [Source:MGI Symbol;Acc:MGI:5454120]	Small_RNA
TC0600002558.mm.1	14.27	13.86	0.07	0.05	1.34	0.0014	0.5091	Mir3470a	microRNA 3470a	Precursor_microRNA
TC1400002586.mm.1	6.42	6.91	0.14	0.2	-1.41	0.0104	0.5103			NonCoding
TC1100002744.mm.1	5.13	5.62	0.04	0.16	-1.41	0.0143	0.5103			NonCoding
TC0200004025.mm.1	4.62	5.11	0.14	0.19	-1.41	0.0797	0.5853	Olfr1197	olfactory receptor 1197	Coding
TC0200001540.mm.1	5.5	5.99	0.18	0.1	-1.41	0.0476	0.5541			NonCoding
TC1600002029.mm.1	4	4.5	0.19	0.21	-1.41	0.1052	0.6025			NonCoding
TC0X00000811.mm.1	8.03	8.52	0.39	0.08	-1.41	0.3857	0.7665			NonCoding
TC0500003034.mm.1	8.86	9.36	0.42	0.3	-1.41	0.1977	0.6669			NonCoding
TC0800000464.mm.1	6.66	7.15	0.07	0.24	-1.41	0.0567	0.5619			NonCoding
TC1800001208.mm.1	4.06	4.55	0.18	0.36	-1.41	0.2859	0.7205			NonCoding
TC0100002275.mm.1	4	4.49	0.2	0.26	-1.41	0.0618	0.5689			NonCoding
TC1100003177.mm.1	4.57	5.07	0.24	0.2	-1.41	0.0703	0.579	Olfr391-ps	olfactory receptor 391, pseudogene	Multiple_Complex
TC0300001798.mm.1	4.98	5.47	0.08	0.3	-1.41	0.1459	0.6368			NonCoding
TC0300000105.mm.1	4.55	5.04	0.51	0.34	-1.41	0.7133	0.9058			NonCoding
TC0600002129.mm.1	8.98	8.56	0.24	0.08	1.34	0.0483	0.5545	Fth-ps2	ferritin heavy chain, pseudogene 2	Multiple_Complex
TC1200002156.mm.1	5.17	5.67	0.3	0.12	-1.41	0.1899	0.663			NonCoding
TC0700000286.mm.1	5.34	5.83	0.09	0.29	-1.41	0.1059	0.6035	Mir3100	microRNA 3100	Precursor_microRNA
TC1700002612.mm.1	5.31	5.8	0.2	0.24	-1.41	0.1057	0.6032			NonCoding
TC0200001618.mm.1	4.47	4.96	0.12	0.35	-1.41	0.2915	0.7231	Gm13923; RP23-469G4.1	predicted gene 13923 [Source:MGI Symbol;Acc:MGI:3650170]; novel transcript	NonCoding
TC0300001208.mm.1	7.08	7.58	0.09	0.38	-1.41	0.3821	0.7656			NonCoding
TC0200000928.mm.1	4.7	5.19	0.06	0.29	-1.41	0.1492	0.6382			NonCoding
TC1000000949.mm.1	7.94	8.43	0.26	0.18	-1.41	0.0608	0.5683			NonCoding
TC0200000187.mm.1	6.6	7.09	0.31	0.28	-1.41	0.1036	0.6018	Gm25263	predicted gene, 25263 [Source:MGI Symbol;Acc:MGI:5455040]	Precursor_microRNA
TC1300002719.mm.1	6.2	6.7	0.1	0.23	-1.41	0.0395	0.5492			NonCoding
TC1400000025.mm.1	6.81	7.3	0.27	0.11	-1.41	0.1358	0.6258	Gm3182	predicted gene 3182	Coding
TC0Y00000019.mm.1	4.92	5.41	0.13	0.33	-1.4	0.0932	0.5936	Gm21854	predicted gene, 21854 [Source:MGI Symbol;Acc:MGI:5434018]	Coding
TC1500000043.mm.1	4.51	5	0.09	0.3	-1.4	0.0795	0.5853			NonCoding
TC1500000410.mm.1	6.1	6.59	0.47	0.05	-1.4	0.3049	0.73	Gm22488	predicted gene, 22488 [Source:MGI Symbol;Acc:MGI:5452265]	Small_RNA
TC0800001354.mm.1	4.81	5.3	0.21	0.25	-1.4	0.1015	0.6011			NonCoding
TC0400000297.mm.1	5.21	5.7	0.11	0.26	-1.4	0.1263	0.6179	Gm12753; RP23-469G19.2	predicted gene 12753 [Source:MGI Symbol;Acc:MGI:3652140]; novel transcript	NonCoding
TC0Y00000469.mm.1	5.67	6.16	0.55	0.21	-1.4	0.1363	0.6264	Gm21869	predicted gene, 21869	Coding
TC1400000987.mm.1	4.56	5.05	0.24	0.15	-1.4	0.1441	0.6349			NonCoding
TC1700000641.mm.1	9.16	8.74	0.04	0.18	1.34	0.0157	0.5103	Prrt1	proline-rich transmembrane protein 1	Multiple_Complex
TC0X00003222.mm.1	3.29	3.78	0.16	0.25	-1.4	0.0532	0.5588	Gm15141	predicted gene 15141 [Source:MGI Symbol;Acc:MGI:3705823]	Multiple_Complex
TC0300000630.mm.1	4.03	4.52	0.07	0.34	-1.4	0.2137	0.678			NonCoding
TC1600000302.mm.1	4.41	4.9	0.22	0.07	-1.4	0.032	0.5401	Gm24898	predicted gene, 24898 [Source:MGI Symbol;Acc:MGI:5454675]	Small_RNA
TC0100002130.mm.1	5.06	5.55	0.1	0.32	-1.4	0.0689	0.5773	Gm25814	predicted gene, 25814 [Source:MGI Symbol;Acc:MGI:5455591]	Small_RNA
TC0400003934.mm.1	4.43	4.91	0.14	0.35	-1.4	0.2777	0.717	Pramef17	PRAME family member 17; XPRAME family member 17	Coding
TC0400002519.mm.1	4.55	5.04	0.09	0.33	-1.4	0.0872	0.5909	Gm25010	predicted gene, 25010 [Source:MGI Symbol;Acc:MGI:5454787]	Small_RNA
TC0600003612.mm.1	4.56	5.04	0.16	0.14	-1.4	0.0551	0.5594	Klra10	killer cell lectin-like receptor subfamily A, member 10; Synthetic construct Mus musculus clone IMAGE:100063925, MGC:193392 killer cell lectin-like receptor subfamily A, member 10 (Klra10) mRNA, encodes complete protein.	Coding
TC0X00002575.mm.1	6.87	7.35	0.11	0.4	-1.4	0.1354	0.6254			NonCoding
TC0400000379.mm.1	5.6	6.08	0.04	0.1	-1.4	0.0029	0.5091	Gm12405; RP23-100C7.9	predicted gene 12405 [Source:MGI Symbol;Acc:MGI:3649392]; putative novel transcript	NonCoding
TC0200002701.mm.1	7.57	8.06	0.21	0.28	-1.4	0.1394	0.6305	GNAS-AS1_1	GNAS antisense RNA 1 conserved region 1	NonCoding
TC1700000413.mm.1	5.88	6.36	0.17	0.02	-1.4	0.008	0.5103	LOC100862171	PREDICTED: uncharacterized LOC100862171 (LOC100862171), miscRNA.	NonCoding
TC0500001034.mm.1	7.66	8.14	0.23	0.09	-1.4	0.0669	0.5753	Gm8258	predicted gene 8258 [Source:MGI Symbol;Acc:MGI:3644429]	Coding
TC0X00003421.mm.1	5.22	5.71	0.29	0.1	-1.4	0.0265	0.5316	Gm14351; Gm2933; Gm2913; Gmcl1l	predicted gene 14351 (Gm14351), mRNA.; predicted gene 2933; predicted gene 2913 (Gm2913), mRNA.; predicted gene 2913; germ cell-less homolog 1 (Drosophila)-like, mRNA (cDNA clone MGC:141289 IMAGE:40057634), complete cds.	Coding
TC0500003148.mm.1	5.88	6.36	0.08	0.21	-1.4	0.027	0.5318			NonCoding
TC0800002967.mm.1	4.32	4.8	0.07	0.23	-1.4	0.0331	0.5434			NonCoding
TC0800001943.mm.1	4.61	5.1	0.11	0.26	-1.4	0.0245	0.5245			NonCoding
TC0500001947.mm.1	4.93	5.42	0.03	0.54	-1.4	0.2981	0.7264	Gm23312	predicted gene, 23312 [Source:MGI Symbol;Acc:MGI:5453089]	Small_RNA
TC0600002743.mm.1	6.62	7.11	0.5	0.32	-1.4	0.4029	0.7742	Trh	thyrotropin releasing hormone	Coding
TC0700001388.mm.1	10.93	11.41	0.71	0.4	-1.4	0.3882	0.7674	n-R5s156	nuclear encoded rRNA 5S 156 [Source:MGI Symbol;Acc:MGI:4422019]	Ribosomal
TC1500000279.mm.1	4.43	4.91	0.15	0.15	-1.4	0.0385	0.547	Gm16137; AC159003.3	predicted gene 16137 [Source:MGI Symbol;Acc:MGI:3802136]; novel transcript	NonCoding
TC0900002862.mm.1	10.97	10.56	0.05	0.07	1.33	0.0013	0.5091	Chst2	carbohydrate sulfotransferase 2	Multiple_Complex
TC0600000378.mm.1	7.93	8.41	0.17	0.24	-1.4	0.2135	0.6779			NonCoding
TC0900000585.mm.1	4.53	5.01	0.13	0.08	-1.4	0.009	0.5103	Gm8884	predicted gene 8884; predicted gene 8884 (Gm8884), non-coding RNA.	NonCoding
TC0400002452.mm.1	6.85	7.34	0.25	0.21	-1.4	0.1402	0.6311	Gm25931	predicted gene, 25931 [Source:MGI Symbol;Acc:MGI:5455708]	Precursor_microRNA
TC1200001396.mm.1	8.35	8.83	0.2	0.19	-1.4	0.0955	0.5952			NonCoding
TC0200000752.mm.1	5	5.49	0.29	0.23	-1.4	0.1595	0.6441			NonCoding
TC0200002306.mm.1	5.47	5.06	0.05	0.07	1.33	0.0017	0.5091	Xkr7	X Kell blood group precursor related family member 7 homolog	Coding
TC0400002498.mm.1	11.78	12.27	0.28	0.24	-1.4	0.4307	0.7888	Gm21980; RP23-18C19.2	predicted gene 21980 [Source:MGI Symbol;Acc:MGI:5439449]; novel transcript	NonCoding
TC0500002806.mm.1	4.66	5.15	0.15	0.22	-1.4	0.162	0.6461			NonCoding
TC1100002645.mm.1	5.47	5.95	0.17	0.36	-1.4	0.3	0.7273			NonCoding
TC1900000857.mm.1	5.03	5.51	0.14	0.09	-1.4	0.0169	0.5113	Gm19956	PREDICTED: predicted gene, 19956 (Gm19956), mRNA.	Coding
TC0X00000013.mm.1	4.03	4.51	0.02	0.02	-1.4	1.12e-05	0.162	Gm15255; RP23-22L6.1	predicted gene 15255; protein phosphatase 1, regulatory (inhibitor) subunit 11 (Ppp1r11) pseudogene	Multiple_Complex
TC1000002872.mm.1	4.18	4.67	0	0.29	-1.4	0.0282	0.5353	Gm22101	predicted gene, 22101 [Source:MGI Symbol;Acc:MGI:5451878]	Small_RNA
TC1200001323.mm.1	8.65	9.13	0.02	0.28	-1.4	0.1088	0.6058			NonCoding
TC1300001658.mm.1	4.1	4.58	0.25	0.26	-1.4	0.402	0.7735	Gm11340	predicted gene 11340 [Source:MGI Symbol;Acc:MGI:3652096]	Multiple_Complex
TC0700001679.mm.1	3.89	4.37	0.14	0.28	-1.4	0.0443	0.552			NonCoding
TC1300001080.mm.1	4.1	4.58	0.06	0.24	-1.4	0.0387	0.547			NonCoding
TC1700002249.mm.1	8.19	8.68	0.6	0.15	-1.4	0.2298	0.6899			NonCoding
TC0100002625.mm.1	3.98	4.47	0.28	0.19	-1.4	0.2413	0.6962			NonCoding
TC1800001496.mm.1	4.12	4.6	0.54	0.24	-1.4	0.3299	0.7434			NonCoding
TSUnmapped00000087.mm.1	3.67	4.15	0.18	0.18	-1.4	0.1237	0.6162	Gm15679	predicted gene 15679	NonCoding
TC0X00002923.mm.1	3.23	3.71	0.11	0.07	-1.4	0.0028	0.5091	Gm17577	predicted gene, 17577 [Source:MGI Symbol;Acc:MGI:4937211]	Coding
TC0X00002926.mm.1	3.23	3.71	0.11	0.07	-1.4	0.0028	0.5091	Gm17412	predicted gene, 17412 [Source:MGI Symbol;Acc:MGI:4937046]	Coding
TC0X00002928.mm.1	3.23	3.71	0.11	0.07	-1.4	0.0028	0.5091	Gm17467	predicted gene, 17467 [Source:MGI Symbol;Acc:MGI:4937101]	Coding
TC1900001235.mm.1	7.23	7.71	0.05	0.13	-1.4	0.0067	0.5103			NonCoding
TC0200003480.mm.1	4.81	5.29	0.28	0.1	-1.4	0.1313	0.6217			NonCoding
TC1300000737.mm.1	6.68	7.16	0.32	0.08	-1.4	0.1883	0.662			NonCoding
TC1900000403.mm.1	4.57	5.06	0.25	0.03	-1.4	0.0903	0.5928			NonCoding
TC0100001379.mm.1	10.9	10.49	0.17	0.14	1.33	0.0304	0.5363	Rgs8	regulator of G-protein signaling 8	Multiple_Complex
TC1000001018.mm.1	4.14	4.62	0.15	0.15	-1.4	0.0206	0.519			NonCoding
TC0X00000848.mm.1	5.97	6.45	0.28	0.32	-1.4	0.1374	0.6277			NonCoding
TC1000001236.mm.1	8.65	9.13	0.14	0.17	-1.4	0.0447	0.552			NonCoding
TC1200002587.mm.1	5.01	5.49	0.18	0.32	-1.4	0.4039	0.7746	Ighv7-4	immunoglobulin heavy variable 7-4	Coding
TC0300000241.mm.1	7.22	7.7	0.24	0.3	-1.4	0.2145	0.6789			NonCoding
TC1700001170.mm.1	4.05	4.53	0.08	0.05	-1.4	0.0017	0.5091			NonCoding
TC0Y00000173.mm.1	5.72	6.2	0.29	0.19	-1.39	0.1003	0.6002	LOC100041751	PREDICTED: X-linked lymphocyte-regulated protein PM1-like, transcript variant 2 (LOC100041751), mRNA.	Coding
TC0900000060.mm.1	4.54	5.02	0.05	0.27	-1.39	0.0907	0.5928			NonCoding
TC0100003102.mm.1	8.52	9	0.38	0.08	-1.39	0.1311	0.6216	Btg2	B cell translocation gene 2, anti-proliferative	Coding
TC0400000633.mm.1	7.44	7.92	0.24	0.24	-1.39	0.1513	0.6397			NonCoding
TC0400002909.mm.1	8.74	9.22	0.37	0.06	-1.39	0.2859	0.7206			NonCoding
TC1400001666.mm.1	18.09	18.57	0.39	0.04	-1.39	0.2915	0.7231	Snord69	small nucleolar RNA, C/D box 69	Small_RNA
TC0100000744.mm.1	4.28	4.76	0.27	0.17	-1.39	0.068	0.5771			NonCoding
TC1600001554.mm.1	5.94	6.42	0.25	0.16	-1.39	0.0986	0.598	Gm25967	predicted gene, 25967 [Source:MGI Symbol;Acc:MGI:5455744]	Small_RNA
TC0400001563.mm.1	7.78	8.26	0.05	0.3	-1.39	0.1556	0.6421	Gm25261	predicted gene, 25261 [Source:MGI Symbol;Acc:MGI:5455038]	Small_RNA
TC0600003059.mm.1	4.78	5.26	0.37	0.09	-1.39	0.2207	0.6842			NonCoding
TC1700001732.mm.1	7.49	7.97	0.17	0.03	-1.39	0.008	0.5103			NonCoding
TC0400001027.mm.1	6.36	6.84	0.23	0.4	-1.39	0.3788	0.7642	Gm24468	predicted gene, 24468 [Source:MGI Symbol;Acc:MGI:5454245]	Small_RNA
TC0700002422.mm.1	4.13	4.6	0.18	0.26	-1.39	0.1417	0.6331	C5ar1	complement component 5a receptor 1	Coding
TC1100002571.mm.1	5.27	5.75	0.27	0.29	-1.39	0.4504	0.7979	Gm12149	predicted gene 12149 [Source:MGI Symbol;Acc:MGI:3649952]	Multiple_Complex
TC0X00002681.mm.1	4.61	5.09	0.17	0.21	-1.39	0.0611	0.5683	Gm14803	predicted gene 14803 [Source:MGI Symbol;Acc:MGI:3705495]	Multiple_Complex
TC0Y00000250.mm.1	4.94	5.42	0.31	0.27	-1.39	0.5846	0.8551	Gm21719	predicted gene, 21719 [Source:MGI Symbol;Acc:MGI:5433883]	Coding
TC1100000141.mm.1	4.36	4.84	0.08	0.07	-1.39	0.0025	0.5091	Gm22789	predicted gene, 22789 [Source:MGI Symbol;Acc:MGI:5452566]	Small_RNA
TC1000000892.mm.1	11.33	10.91	0.08	0.17	1.33	0.0466	0.5536	Pip5k1c	phosphatidylinositol-4-phosphate 5-kinase, type 1 gamma	Multiple_Complex
TC0300003185.mm.1	3.55	4.03	0.24	0.34	-1.39	0.4131	0.7794			NonCoding
TC0Y00000200.mm.1	5.71	6.19	0.1	0.1	-1.39	0.0116	0.5103	LOC380994; LOC100861734; Gm20736	similar to Sycp3 like Y-linked, mRNA (cDNA clone MGC:118285 IMAGE:6705131), complete cds.; PREDICTED: X-linked lymphocyte-regulated protein PM1-like (LOC100861734), mRNA.; predicted gene, 20736	Coding
TC0Y00000439.mm.1	5.71	6.19	0.1	0.1	-1.39	0.0116	0.5103	LOC380994; LOC100039842; Gm20736	similar to Sycp3 like Y-linked, mRNA (cDNA clone MGC:118285 IMAGE:6705131), complete cds.; PREDICTED: X-linked lymphocyte-regulated protein PM1-like, transcript variant 2 (LOC100039842), mRNA.; predicted gene, 20736	Coding
TC0900001780.mm.1	8.44	8.91	0.19	0.31	-1.39	0.364	0.7579			NonCoding
TC0700001243.mm.1	4.38	4.86	0.27	0.13	-1.39	0.0795	0.5853	Olfr296-ps1	olfactory receptor 296, pseudogene 1	Pseudogene
TC0700001200.mm.1	12.24	12.72	0.13	0.04	-1.39	0.0042	0.5103	Gm20077	PREDICTED: predicted gene, 20077 (Gm20077), miscRNA.	NonCoding
TC1300000985.mm.1	4.94	5.41	0.2	0.44	-1.39	0.2896	0.7223			NonCoding
TC1200000348.mm.1	11.49	11.09	0.07	0.23	1.32	0.0445	0.552	Etv1	ets variant 1; ets variant gene 1	Multiple_Complex
TC1300002627.mm.1	3.82	4.29	0.18	0.17	-1.39	0.0596	0.5667			NonCoding
TC1400000639.mm.1	6.61	7.08	0.28	0.18	-1.39	0.1177	0.6117	Trav3d-2	Trav3d-2 T cell receptor alpha variable 3D-2	Unassigned
TC0300002865.mm.1	4.74	5.22	0.08	0.19	-1.39	0.0375	0.547			NonCoding
TC0X00003332.mm.1	3.76	4.24	0.14	0.22	-1.39	0.0608	0.5683			NonCoding
TC1500001716.mm.1	4.76	5.23	0.13	0.23	-1.39	0.09	0.5928	2300005B03Rik	RIKEN cDNA 2300005B03 gene	Multiple_Complex
TC0100000741.mm.1	7.41	7.89	0.49	1.09	-1.39	0.2889	0.7219			NonCoding
TC0100000755.mm.1	7.41	7.89	0.49	1.09	-1.39	0.2889	0.7219			NonCoding
TC0500003457.mm.1	7.41	7.89	0.49	1.09	-1.39	0.2889	0.7219			NonCoding
TC1_GL456211_random00000022.mm.1	7.41	7.89	0.49	1.09	-1.39	0.2889	0.7219			NonCoding
TC1_GL456221_random00000008.mm.1	7.41	7.89	0.49	1.09	-1.39	0.2889	0.7219			NonCoding
TC0100000728.mm.1	5.79	6.26	0.32	0.11	-1.39	0.0718	0.5807			NonCoding
TC0100000745.mm.1	5.79	6.26	0.32	0.11	-1.39	0.0718	0.5807			NonCoding
TC0100000759.mm.1	5.79	6.26	0.32	0.11	-1.39	0.0718	0.5807			NonCoding
TC0100002710.mm.1	5.79	6.26	0.32	0.11	-1.39	0.0718	0.5807			NonCoding
TC0100002715.mm.1	5.79	6.26	0.32	0.11	-1.39	0.0718	0.5807			NonCoding
TC0100002717.mm.1	5.79	6.26	0.32	0.11	-1.39	0.0718	0.5807			NonCoding
TC0100002720.mm.1	5.79	6.26	0.32	0.11	-1.39	0.0718	0.5807			NonCoding
TC1_GL456210_random00000001.mm.1	5.79	6.26	0.32	0.11	-1.39	0.0718	0.5807			NonCoding
TC1_GL456211_random00000007.mm.1	5.79	6.26	0.32	0.11	-1.39	0.0718	0.5807			NonCoding
TC1_GL456211_random00000029.mm.1	5.79	6.26	0.32	0.11	-1.39	0.0718	0.5807			NonCoding
TC1_GL456212_random00000005.mm.1	5.79	6.26	0.32	0.11	-1.39	0.0718	0.5807			NonCoding
TC1_GL456221_random00000011.mm.1	5.79	6.26	0.32	0.11	-1.39	0.0718	0.5807			NonCoding
TC1_GL456221_random00000018.mm.1	5.79	6.26	0.32	0.11	-1.39	0.0718	0.5807			NonCoding
TC1900001561.mm.1	8.61	9.08	0.2	0.03	-1.39	0.0167	0.5113	Gm19494	PREDICTED: predicted gene, 19494, transcript variant 1 (Gm19494), miscRNA.; PREDICTED: predicted gene, 19494, transcript variant 2 (Gm19494), miscRNA.; PREDICTED: predicted gene, 19494, transcript variant 3 (Gm19494), miscRNA.	NonCoding
TC0400000942.mm.1	3.93	4.4	0.1	0.25	-1.39	0.1527	0.6404	Gm23836	predicted gene, 23836 [Source:MGI Symbol;Acc:MGI:5453613]	Small_RNA
TC0600003573.mm.1	3.73	4.21	0.21	0.38	-1.39	0.3959	0.7709	Igkv4-53	immunoglobulin kappa variable 4-53	Coding
TC1300001498.mm.1	6.19	6.66	0.39	0.18	-1.39	0.0953	0.595			NonCoding
TC1000000122.mm.1	11.8	11.4	0.04	0.11	1.32	0.0058	0.5103	Cited2	Cbp/p300-interacting transactivator, with Glu/Asp-rich carboxy-terminal domain, 2	Coding
TC0500003544.mm.1	6.67	7.14	0.14	0.02	-1.39	0.0089	0.5103			NonCoding
TC1700001387.mm.1	14.04	14.52	0.25	0.46	-1.39	0.8365	0.9493			Pseudogene
TC1000000254.mm.1	4.65	5.12	0.13	0.19	-1.39	0.0471	0.5541			NonCoding
TC1400000059.mm.1	5.24	5.71	0.17	0.25	-1.39	0.0282	0.5353	Gm21772	predicted gene, 21772 [Source:MGI Symbol;Acc:MGI:5433936]	Multiple_Complex
TC1600000804.mm.1	4.68	5.15	0.09	0.23	-1.39	0.034	0.5443			NonCoding
TC1600000685.mm.1	6.69	7.16	0.15	0.26	-1.39	0.1091	0.6059	Gm26297	predicted gene, 26297 [Source:MGI Symbol;Acc:MGI:5456074]	Small_RNA
TC1100002268.mm.1	4.76	5.23	0.03	0.23	-1.39	0.0584	0.5647			NonCoding
TC0800002280.mm.1	7.55	8.02	0.18	0.1	-1.39	0.0087	0.5103			NonCoding
TC0Y00000294.mm.1	5.58	6.06	0.15	0.16	-1.39	0.0414	0.5512	LOC380994; LOC100041966; Gm20736	similar to Sycp3 like Y-linked, mRNA (cDNA clone MGC:118285 IMAGE:6705131), complete cds.; PREDICTED: X-linked lymphocyte-regulated protein PM1-like, transcript variant 1 (LOC100041966), mRNA.; predicted gene, 20736	Coding
TC0Y00000320.mm.1	5.58	6.06	0.15	0.16	-1.39	0.0414	0.5512	LOC380994; LOC100042195; Gm20736	similar to Sycp3 like Y-linked, mRNA (cDNA clone MGC:118285 IMAGE:6705131), complete cds.; PREDICTED: X-linked lymphocyte-regulated protein PM1-like, transcript variant 1 (LOC100042195), mRNA.; predicted gene, 20736	Coding
TC0300000399.mm.1	8.28	8.75	0.25	0.19	-1.39	0.1142	0.6095	Gm23675	predicted gene, 23675 [Source:MGI Symbol;Acc:MGI:5453452]	Small_RNA
TC0Y00000490.mm.1	6.25	6.72	0.39	0.08	-1.39	0.1059	0.6035			NonCoding
TC1900001660.mm.1	6.17	6.64	0.43	0.45	-1.39	0.9432	0.9832	Gm25644	predicted gene, 25644 [Source:MGI Symbol;Acc:MGI:5455421]	Small_RNA
TC0800001346.mm.1	4.03	4.5	0.34	0.31	-1.39	0.1167	0.6103			NonCoding
TC0500000500.mm.1	6.85	7.32	0.11	0.22	-1.39	0.043	0.5512	Gm20475; RP23-195A18.2	predicted gene 20475 [Source:MGI Symbol;Acc:MGI:5141940]; novel transcript	NonCoding
TC1000000984.mm.1	11.9	12.37	0.23	0.12	-1.39	0.0621	0.5689			NonCoding
TC1300000569.mm.1	9.15	9.62	0.25	0.11	-1.39	0.0928	0.5936	Ogn	osteoglycin	Coding
TC0500000132.mm.1	5.69	6.17	0.3	0.21	-1.39	0.0663	0.5748			NonCoding
TC0300001095.mm.1	4.94	5.41	0.14	0.17	-1.39	0.0434	0.5512	Gm5547	predicted gene 5547; predicted gene 5547 (Gm5547), non-coding RNA.	NonCoding
TC1000001422.mm.1	6.26	6.73	0.47	0.6	-1.39	0.6029	0.8618			NonCoding
TC1000001429.mm.1	6.26	6.73	0.47	0.6	-1.39	0.6029	0.8618			NonCoding
TC1000001436.mm.1	6.26	6.73	0.47	0.6	-1.39	0.6029	0.8618			NonCoding
TC1000001444.mm.1	6.26	6.73	0.47	0.6	-1.39	0.6029	0.8618			NonCoding
TC0800003113.mm.1	13.78	14.25	0.62	0.27	-1.39	0.2732	0.7141	n-R5s109	nuclear encoded rRNA 5S 109 [Source:MGI Symbol;Acc:MGI:4421957]	Ribosomal
TC0X00002904.mm.1	4.65	5.12	0.15	0.24	-1.39	0.1445	0.635	Gm14910	predicted gene 14910 [Source:MGI Symbol;Acc:MGI:3705414]	Multiple_Complex
TC0X00001453.mm.1	6.34	6.81	0.1	0.5	-1.38	0.2752	0.7154	Mir1264	microRNA 1264	Precursor_microRNA
TC0100000953.mm.1	5.26	5.73	0.12	0.18	-1.38	0.0403	0.5512			NonCoding
TC0X00002308.mm.1	7.51	7.98	0.08	0.25	-1.38	0.0917	0.5933			NonCoding
TC1500000168.mm.1	9.04	9.51	0.08	0.35	-1.38	0.1716	0.6546	Mir7212	microRNA 7212	Precursor_microRNA
TC0600001773.mm.1	5.73	6.19	0.11	0.22	-1.38	0.0402	0.5512	Gm15786	predicted gene 15786 [Source:MGI Symbol;Acc:MGI:3783228]	Multiple_Complex
TC1700001344.mm.1	5.99	6.46	0.26	0.25	-1.38	0.3038	0.7296	Gm26734	predicted gene, 26734 [Source:MGI Symbol;Acc:MGI:5477228]	NonCoding
TC1200001915.mm.1	4.9	5.37	0.25	0.31	-1.38	0.1403	0.6311			NonCoding
TC1000000110.mm.1	4.26	4.73	0.18	0.03	-1.38	0.0253	0.5275			NonCoding
TC0600001858.mm.1	3.59	4.06	0.13	0.24	-1.38	0.0826	0.5877			NonCoding
TC1700000036.mm.1	10.01	9.62	0.09	0.12	1.32	0.0114	0.5103	Zdhhc14	zinc finger, DHHC domain containing 14	Multiple_Complex
TC0500000982.mm.1	5.07	5.54	0.09	0.56	-1.38	0.1811	0.6582			NonCoding
TC0300000716.mm.1	10.89	10.49	0.02	0.13	1.32	0.0116	0.5103	Mef2d	myocyte enhancer factor 2D	Multiple_Complex
TC0900000259.mm.1	10.4	10	0.06	0.17	1.32	0.0217	0.5211	Igsf9b	immunoglobulin superfamily, member 9B	Coding
TC1700002443.mm.1	6	6.46	0.35	0.5	-1.38	0.3407	0.7487			NonCoding
TC1200001876.mm.1	7.7	7.3	0.16	0.07	1.32	0.0315	0.5395	Mir681	microRNA 681	Precursor_microRNA
TC1500000868.mm.1	5.25	5.72	0.18	0.13	-1.38	0.0372	0.547			NonCoding
TC1500000156.mm.1	10.52	10.98	0.25	0.21	-1.38	0.0852	0.5888	LOC100862086	PREDICTED: uncharacterized LOC100862086 (LOC100862086), miscRNA.	NonCoding
TC0Y00000147.mm.1	5.6	6.07	0.18	0.19	-1.38	0.0704	0.579	LOC380994; LOC100041698; Gm20736	similar to Sycp3 like Y-linked, mRNA (cDNA clone MGC:118285 IMAGE:6705131), complete cds.; PREDICTED: X-linked lymphocyte-regulated protein PM1-like, transcript variant 1 (LOC100041698), mRNA.; predicted gene, 20736	Coding
TC0Y00000172.mm.1	5.6	6.07	0.18	0.19	-1.38	0.0704	0.579	LOC380994; LOC100862297; Gm20736	similar to Sycp3 like Y-linked, mRNA (cDNA clone MGC:118285 IMAGE:6705131), complete cds.; PREDICTED: X-linked lymphocyte-regulated protein PM1-like (LOC100862297), mRNA.; predicted gene, 20736	Coding
TC0Y00000193.mm.1	5.6	6.07	0.18	0.19	-1.38	0.0704	0.579	LOC380994; LOC100041345; Gm20736	similar to Sycp3 like Y-linked, mRNA (cDNA clone MGC:118285 IMAGE:6705131), complete cds.; PREDICTED: X-linked lymphocyte-regulated protein PM1-like, transcript variant 1 (LOC100041345), mRNA.; PREDICTED: X-linked lymphocyte-regulated protein PM1-like, transcript variant 2 (LOC100041345), mRNA.; predicted gene, 20736	Coding
TC0700002977.mm.1	8.77	8.37	0.06	0.17	1.32	0.0395	0.5492	Med25	mediator complex subunit 25; mediator of RNA polymerase II transcription, subunit 25 homolog (yeast)	Multiple_Complex
TC0400002890.mm.1	9.36	9.83	0.05	0.33	-1.38	0.0658	0.5736			NonCoding
TC1300002650.mm.1	5.23	5.7	0.11	0.18	-1.38	0.0273	0.5318			NonCoding
TC0100001530.mm.1	4.5	4.97	0.1	0.34	-1.38	0.2663	0.7099	Gm17976	predicted gene, 17976 [Source:MGI Symbol;Acc:MGI:5010161]	Pseudogene
TC1700002613.mm.1	4.93	5.4	0.09	0.32	-1.38	0.2582	0.7053			NonCoding
TC0900000122.mm.1	5.16	5.62	0.17	0.17	-1.38	0.0249	0.5265			NonCoding
TC0500000126.mm.1	4.83	5.3	0.25	0.15	-1.38	0.0628	0.5691			NonCoding
TC1200001301.mm.1	7.23	7.7	0.17	0.09	-1.38	0.0144	0.5103	Gm11027	predicted gene 11027 [Source:MGI Symbol;Acc:MGI:3779250]	Coding
TC0700003935.mm.1	5.73	6.2	0.04	0.21	-1.38	0.0296	0.5363	Gm15135; AC123830.11	predicted gene 15135 [Source:MGI Symbol;Acc:MGI:3705309]; novel transcript	NonCoding
TC0800000802.mm.1	5.35	5.81	0.23	0.29	-1.38	0.3139	0.735			NonCoding
TC0100002219.mm.1	5.8	6.27	0.07	0.34	-1.38	0.3038	0.7296			NonCoding
TC0800002269.mm.1	8.3	8.77	0.27	0.21	-1.38	0.1806	0.6582			NonCoding
TC0700001572.mm.1	4.12	4.59	0.28	0.29	-1.38	0.1194	0.6133	Olfr716	olfactory receptor 716	Coding
TC0500001789.mm.1	4.33	4.8	0.08	0.17	-1.38	0.0381	0.547	Gm3404	predicted gene 3404	Coding
TC1400001837.mm.1	5.83	6.3	0.08	0.19	-1.38	0.0611	0.5683	Gm3633	predicted gene 3633 [Source:MGI Symbol;Acc:MGI:3781809]	Coding
TC1000003171.mm.1	4.65	5.12	0.07	0.28	-1.38	0.0534	0.5591	Olfr765	olfactory receptor 765	Coding
TC1400001813.mm.1	5.3	5.77	0.03	0.06	-1.38	0.0002	0.4636	Gm3543	predicted gene 3543 [Source:MGI Symbol;Acc:MGI:3781720]	Coding
TC1500000593.mm.1	9.08	8.7	0.04	0.1	1.31	0.007	0.5103	Hsf1	heat shock factor 1; heat shock factor 1 (Hsf1), mRNA.	Coding
TC1600002032.mm.1	4.65	5.12	0.17	0.23	-1.38	0.1228	0.6153	Krtap21-1	keratin associated protein 21-1	Coding
TC1000001535.mm.1	3.78	4.25	0.19	0.26	-1.38	0.1319	0.6222			NonCoding
TC0800000179.mm.1	5.46	5.93	0.3	0.33	-1.38	0.3225	0.7406	Defb14	defensin beta 14	Coding
TC1300001942.mm.1	7.86	7.47	0.08	0.15	1.31	0.0187	0.5158	Mirlet7f-1	microRNA let7f-1; microRNA let7f-1 (Mirlet7f-1), microRNA.	Multiple_Complex
TC0800001212.mm.1	7.78	7.39	0.02	0.07	1.31	0.001	0.5091	E2f4	E2F transcription factor 4	Multiple_Complex
TC1200000735.mm.1	9.59	10.06	0.24	0.38	-1.38	0.222	0.6847			NonCoding
TC0300000813.mm.1	4.32	4.79	0.33	0.29	-1.38	0.2071	0.6743	Gm7166	PREDICTED: predicted gene 7166 (Gm7166), mRNA.	Coding
TC0700004271.mm.1	6.18	6.65	0.14	0.13	-1.38	0.0551	0.5594			NonCoding
TC1800000841.mm.1	5.2	5.66	0.15	0.19	-1.38	0.0267	0.5318	Gm23895	predicted gene, 23895 [Source:MGI Symbol;Acc:MGI:5453672]	Small_RNA
TC1400000083.mm.1	4.04	4.5	0.22	0.23	-1.38	0.1364	0.6265			NonCoding
TC0100003614.mm.1	8.81	8.42	0.18	0.1	1.31	0.0423	0.5512	Pld5	phospholipase D family, member 5	Multiple_Complex
TC1000001326.mm.1	5.43	5.89	0.6	0.32	-1.38	0.6017	0.8616	LOC100861951	PREDICTED: uncharacterized LOC100861951 (LOC100861951), miscRNA.	NonCoding
TC0X00002484.mm.1	5.97	6.43	0.43	0.06	-1.38	0.1451	0.6356			NonCoding
TC0500001923.mm.1	7.99	8.46	0.27	0.1	-1.38	0.0379	0.547			NonCoding
TC0700003495.mm.1	6.91	7.37	0.32	0.26	-1.38	0.2396	0.6951			NonCoding
TC0600001551.mm.1	4.83	5.29	0.13	0.28	-1.38	0.1083	0.6057	5430401F13Rik	RIKEN cDNA 5430401F13 gene	Coding
TC0Y00000179.mm.1	6.46	6.92	0.59	0.28	-1.38	0.084	0.5879	Gm21889	predicted gene, 21889	Multiple_Complex
TC0Y00000377.mm.1	6.46	6.92	0.59	0.28	-1.38	0.084	0.5879	Gm21920	predicted gene, 21920	Pseudogene
TC0700001991.mm.1	12.23	11.83	0.11	0.05	1.31	0.0074	0.5103	Inpp5a	inositol polyphosphate-5-phosphatase A	Multiple_Complex
TC0500002003.mm.1	5.66	6.12	0.28	0.38	-1.38	0.1635	0.6464	Gm25335	predicted gene, 25335 [Source:MGI Symbol;Acc:MGI:5455112]	Small_RNA
TC1400001251.mm.1	8.14	8.6	0.15	0.23	-1.38	0.1325	0.6228			NonCoding
TC0900000719.mm.1	11.93	11.53	0.09	0.13	1.31	0.0083	0.5103	Ubl7	ubiquitin-like 7 (bone marrow stromal cell-derived)	Coding
TC0Y00000197.mm.1	5.58	6.04	0.22	0.27	-1.38	0.0978	0.5972	Sly	Sycp3 like Y-linked (Sly), mRNA.; Sycp3 like Y-linked, mRNA (cDNA clone MGC:58357 IMAGE:6705850), complete cds.; Sycp3 like Y-linked	Coding
TC0700002082.mm.1	7.87	8.33	0.22	0.17	-1.38	0.0223	0.5242			NonCoding
TC0700000185.mm.1	6.52	6.98	0.36	0.22	-1.38	0.1495	0.6385	Gm24701	predicted gene, 24701 [Source:MGI Symbol;Acc:MGI:5454478]	Small_RNA
TC0500003657.mm.1	5.52	5.99	0.13	0.41	-1.38	0.4167	0.7811			NonCoding
TC1200001699.mm.1	4.46	4.92	0.09	0.16	-1.38	0.0257	0.5288			NonCoding
TC0900002487.mm.1	4.19	4.65	0.08	0.24	-1.38	0.0637	0.571	1700055C04Rik	RIKEN cDNA 1700055C04 gene	NonCoding
TC0700003110.mm.1	9.42	9.88	0.28	0.15	-1.38	0.1414	0.6325			NonCoding
TC0900002262.mm.1	3.85	4.31	0.21	0.18	-1.38	0.0603	0.5683			NonCoding
TC1600000087.mm.1	7.35	7.81	0.14	0.22	-1.38	0.048	0.5545	Gm24579	predicted gene, 24579 [Source:MGI Symbol;Acc:MGI:5454356]	Small_RNA
TC0300002112.mm.1	14.17	14.63	0.18	0.11	-1.38	0.0211	0.5192	Gm17402	predicted gene, 17402 [Source:MGI Symbol;Acc:MGI:4937036]	Coding
TSUnmapped00000135.mm.1	10.05	10.51	0.46	0.18	-1.38	0.3372	0.7468	Rnu3b4	U3B small nuclear RNA 4	Small_RNA
TC0600003066.mm.1	4.15	4.61	0.16	0.11	-1.38	0.0499	0.5548			NonCoding
TC1600001991.mm.1	4.2	4.66	0.09	0.29	-1.38	0.1672	0.6508	Gm23994	predicted gene, 23994 [Source:MGI Symbol;Acc:MGI:5453771]	Multiple_Complex
TC0100000991.mm.1	3.98	4.44	0.35	0.24	-1.38	0.2745	0.7149			NonCoding
TC1200002282.mm.1	4.99	5.45	0.17	0.19	-1.38	0.0783	0.585	Gm8895	predicted gene 8895 [Source:MGI Symbol;Acc:MGI:3643891]	Pseudogene
TC0600003363.mm.1	4.76	5.22	0.12	0.07	-1.38	0.0064	0.5103	Gm23069	predicted gene, 23069	NonCoding
TC1900000359.mm.1	7.75	8.21	0.14	0.16	-1.38	0.0437	0.5516			NonCoding
TC0900002866.mm.1	5.37	5.83	0.14	0.08	-1.38	0.0052	0.5103			NonCoding
TC0200003859.mm.1	4.38	4.84	0.06	0.27	-1.38	0.1331	0.6229	Dnmt3l-ps1	DNA methyltransferase 3-like, pseudogene 1	Multiple_Complex
TC1500001663.mm.1	5.8	6.26	0.08	0.13	-1.38	0.0179	0.5155			NonCoding
TC0100003847.mm.1	5.73	6.19	0.08	0.31	-1.38	0.1177	0.6117			NonCoding
TC1500000253.mm.1	6.2	6.66	0.14	0.13	-1.38	0.0245	0.5245			NonCoding
TC0X00001973.mm.1	4.67	5.13	0.05	0.11	-1.38	0.0043	0.5103	Gm1993	predicted gene 1993	Coding
TC1000000542.mm.1	5.4	5.86	0.11	0.14	-1.38	0.0156	0.5103			NonCoding
TC0100002724.mm.1	5.76	6.22	0.2	0.12	-1.37	0.0405	0.5512			NonCoding
TC0100001658.mm.1	4.83	5.29	0.2	0.2	-1.37	0.1929	0.6646			NonCoding
TC1100002616.mm.1	6.81	7.26	0.25	0.19	-1.37	0.1595	0.6441			NonCoding
TC0Y00000151.mm.1	5.72	6.18	0.15	0.2	-1.37	0.0327	0.5418	Gm20736; Gm21258	predicted gene, 20736 (Gm20736), mRNA.; predicted gene, 21258; predicted gene, 20736	Coding
TC0Y00000176.mm.1	5.72	6.18	0.15	0.2	-1.37	0.0327	0.5418	Gm20736	predicted gene, 20736 (Gm20736), mRNA.; predicted gene, 20736	Coding
TC0600001402.mm.1	4.34	4.8	0.2	0.22	-1.37	0.2616	0.7071	Clec4b2	C-type lectin domain family 4, member b2; Synthetic construct Mus musculus clone IMAGE:100016373, MGC:184537 C-type lectin domain family 4, member b2 (Clec4b2) mRNA, encodes complete protein.	Coding
TC0Y00000143.mm.1	5.02	5.48	0.38	0.17	-1.37	0.1764	0.6569	Gm21751	predicted gene, 21751	Coding
TC0Y00000166.mm.1	5.02	5.48	0.38	0.17	-1.37	0.1764	0.6569	Gm21918	predicted gene, 21918	Coding
TC0Y00000303.mm.1	5.02	5.48	0.38	0.17	-1.37	0.1764	0.6569	Gm21908	predicted gene, 21908	Coding
TC0Y00000307.mm.1	5.02	5.48	0.38	0.17	-1.37	0.1764	0.6569	Gm21753	predicted gene, 21753	Coding
TC0Y00000312.mm.1	5.02	5.48	0.38	0.17	-1.37	0.1764	0.6569	Gm21810	predicted gene, 21810	Coding
TC0Y00000317.mm.1	5.02	5.48	0.38	0.17	-1.37	0.1764	0.6569	Gm21745	predicted gene, 21745	Coding
TC0Y00000397.mm.1	5.02	5.48	0.38	0.17	-1.37	0.1764	0.6569	Gm21724	predicted gene, 21724	Coding
TC0200004291.mm.1	4.7	5.16	0.08	0.28	-1.37	0.1308	0.6213			NonCoding
TC0Y00000373.mm.1	5.06	5.52	0.4	0.2	-1.37	0.083	0.5877	Gm20865; Gm21285	predicted gene, 20865 (Gm20865), mRNA.; predicted gene, 21285; predicted gene, 20865	Coding
TC0Y00000432.mm.1	5.06	5.52	0.4	0.2	-1.37	0.083	0.5877	Gm20865; Gm20933	predicted gene, 20865 (Gm20865), mRNA.; predicted gene, 20933; predicted gene, 20865	Coding
TC0Y00000459.mm.1	5.06	5.52	0.4	0.2	-1.37	0.083	0.5877	Gm20865; Gm20800	predicted gene, 20865 (Gm20865), mRNA.; predicted gene, 20800; predicted gene, 20865	Coding
TC0Y00000192.mm.1	5.61	6.07	0.26	0.12	-1.37	0.1695	0.6525	Gm20736; Sly	predicted gene, 20736 (Gm20736), mRNA.; Sycp3 like Y-linked, mRNA (cDNA clone MGC:58357 IMAGE:6705850), complete cds.; predicted gene, 20736	Coding
TC0X00001358.mm.1	5.11	5.57	0.41	0.39	-1.37	0.5453	0.8411			NonCoding
TC0700000139.mm.1	5.16	5.61	0.16	0.15	-1.37	0.0386	0.547			NonCoding
TC0X00002315.mm.1	5.95	6.41	0.12	0.01	-1.37	0.0045	0.5103	Gm4909	predicted gene 4909 [Source:MGI Symbol;Acc:MGI:3648723]	Pseudogene
TC1200002123.mm.1	5.68	6.14	0.28	0.23	-1.37	0.0787	0.5852			NonCoding
TC1200001271.mm.1	5.53	5.99	0.07	0.22	-1.37	0.021	0.5192			NonCoding
TC0600003029.mm.1	4.42	4.88	0.24	0.21	-1.37	0.2589	0.7056			NonCoding
TC1000002094.mm.1	5.45	5.91	0.37	0.25	-1.37	0.419	0.7823			NonCoding
TC0600002158.mm.1	3.64	4.1	0.12	0.16	-1.37	0.0468	0.5539	Gm27549	predicted gene, 27549 [Source:MGI Symbol;Acc:MGI:5530931]	Small_RNA
TC1400000460.mm.1	5.15	5.61	0.2	0.15	-1.37	0.1381	0.6286	Gm3327	predicted gene 3327 [Source:MGI Symbol;Acc:MGI:3781505]	Coding
TC0200001059.mm.1	5.73	6.19	0.24	0.11	-1.37	0.1597	0.6441	Pex13-ps	peroxisomal biogenesis factor 13, pseudogene	Multiple_Complex
TC0100003178.mm.1	6.01	6.46	0.29	0.32	-1.37	0.4609	0.803	n-R5s217	nuclear encoded rRNA 5S 217 [Source:MGI Symbol;Acc:MGI:4422082]	Ribosomal
TC1_GL456212_random00000006.mm.1	6.46	6.92	0.23	0.06	-1.37	0.022	0.5224			NonCoding
TC0500000900.mm.1	4.65	5.1	0.16	0.26	-1.37	0.07	0.579	Gm6351	predicted gene 6351	Coding
TC0500000918.mm.1	4.65	5.1	0.16	0.26	-1.37	0.07	0.579	Gm7982	predicted gene 7982	Coding
TC0100001467.mm.1	4.46	4.92	0.26	0.23	-1.37	0.1803	0.6582			NonCoding
TC0700002925.mm.1	6.41	6.86	0.29	0.26	-1.37	0.1597	0.6441			NonCoding
TC0700003455.mm.1	5.97	6.42	0.11	0.2	-1.37	0.0327	0.5418			NonCoding
TC0200001986.mm.1	8.42	8.87	0.21	0.02	-1.37	0.0512	0.556			NonCoding
TC0600001415.mm.1	4.63	5.08	0.22	0.24	-1.37	0.1062	0.6037	Gm22916	predicted gene, 22916 [Source:MGI Symbol;Acc:MGI:5452693]	Small_RNA
TC0200001492.mm.1	6.93	7.38	0.25	0.31	-1.37	0.5745	0.8518			NonCoding
TC0X00002730.mm.1	5.64	6.1	0.2	0.26	-1.37	0.2315	0.6914			NonCoding
TC0900001161.mm.1	4.56	5.02	0.17	0.32	-1.37	0.2009	0.6691			NonCoding
TC0100002277.mm.1	4.68	5.14	0.39	0.09	-1.37	0.2093	0.6753	4930521E06Rik	RIKEN cDNA 4930521E06 gene; RIKEN cDNA 4930521E06 gene (4930521E06Rik), non-coding RNA.	NonCoding
TC0100002792.mm.1	4.39	4.84	0.12	0.01	-1.37	0.0031	0.5091			NonCoding
TC0800002843.mm.1	10.51	10.12	0.06	0.09	1.31	0.0037	0.5103	Lcat	lecithin cholesterol acyltransferase	Coding
TC0200004173.mm.1	5.69	6.15	0.2	0.29	-1.37	0.1854	0.6592	Gm23630	predicted gene, 23630 [Source:MGI Symbol;Acc:MGI:5453407]	Precursor_microRNA
TC0600002151.mm.1	3.5	3.96	0.08	0.19	-1.37	0.0466	0.5536			NonCoding
TC0X00002230.mm.1	3.91	4.36	0.28	0.45	-1.37	0.3722	0.7621	Mir450b	microRNA 450b	Precursor_microRNA
TC0600001518.mm.1	5.34	5.8	0.11	0.32	-1.37	0.0942	0.5936			NonCoding
TC0X00000177.mm.1	4.36	4.82	0.02	0.16	-1.37	0.0142	0.5103	Gm14518	predicted gene 14518 [Source:MGI Symbol;Acc:MGI:3705455]	Multiple_Complex
TC1400001562.mm.1	5.2	5.66	0.11	0.13	-1.37	0.0181	0.5155			NonCoding
TC1200001795.mm.1	3.48	3.93	0.09	0.23	-1.37	0.07	0.579			NonCoding
TC0400000634.mm.1	7.14	7.59	0.22	0.05	-1.37	0.0491	0.5545			NonCoding
TC0Y00000146.mm.1	5.48	5.93	0.22	0.08	-1.37	0.0282	0.5353	LOC100861914	PREDICTED: X-linked lymphocyte-regulated protein PM1-like (LOC100861914), mRNA.	Coding
TC0Y00000171.mm.1	5.48	5.93	0.22	0.08	-1.37	0.0282	0.5353	LOC100862270	PREDICTED: X-linked lymphocyte-regulated protein PM1-like (LOC100862270), mRNA.	Coding
TC0400003585.mm.1	6.33	6.78	0.06	0.37	-1.37	0.0903	0.5928			NonCoding
TC0700002580.mm.1	4.71	5.16	0.31	0.13	-1.37	0.143	0.6346	Vmn1r-ps83	vomeronasal 1 receptor, pseudogene 83	Multiple_Complex
TC0800001479.mm.1	4.38	4.83	0.31	0.13	-1.37	0.3051	0.73			NonCoding
TC0400000825.mm.1	5.33	5.79	0.15	0.2	-1.37	0.0254	0.5275			NonCoding
TC1400001729.mm.1	4.37	4.82	0.16	0.39	-1.37	0.3371	0.7467	9230112D13Rik	RIKEN cDNA 9230112D13 gene	Coding
TC1500001825.mm.1	12.2	11.82	0.11	0.05	1.3	0.0078	0.5103	Cacng2	calcium channel, voltage-dependent, gamma subunit 2	Multiple_Complex
TC1300001437.mm.1	4.54	4.99	0.16	0.09	-1.37	0.0239	0.5242	Gm25496	predicted gene, 25496 [Source:MGI Symbol;Acc:MGI:5455273]	Small_RNA
TC0800001774.mm.1	7.53	7.99	0.06	0.07	-1.37	0.0016	0.5091			NonCoding
TC0200003940.mm.1	3.72	4.17	0.35	0.05	-1.37	0.2721	0.7134	Olfr1066	olfactory receptor 1066	Coding
TC0X00000577.mm.1	5	5.45	0.15	0.3	-1.37	0.1029	0.6012	4931400O07Rik	RIKEN cDNA 4931400O07 gene	Coding
TC0X00000235.mm.1	6.3	6.76	0.4	0.3	-1.37	0.4024	0.7739	Gm26131	predicted gene, 26131 [Source:MGI Symbol;Acc:MGI:5455908]	Small_RNA
TC0100000812.mm.1	7.05	7.5	0.23	0.35	-1.37	0.592	0.858	Gm26187	predicted gene, 26187 [Source:MGI Symbol;Acc:MGI:5455964]	Small_RNA
TC0100000108.mm.1	5.04	5.49	0.13	0.23	-1.37	0.0983	0.5979			NonCoding
TC0900001848.mm.1	5.98	6.43	0.05	0.35	-1.37	0.2937	0.7238			NonCoding
TC1600000510.mm.1	4.44	4.9	0.13	0.13	-1.37	0.014	0.5103	Gm5416	predicted gene 5416	Coding
TC0700000958.mm.1	4.29	4.74	0.12	0.11	-1.37	0.0091	0.5103			NonCoding
TC1900000628.mm.1	12.02	11.64	0.03	0.1	1.3	0.0053	0.5103	Cnnm1	cyclin M1	Coding
TC0X00001204.mm.1	4.49	4.94	0.34	0.37	-1.37	0.4	0.7727			NonCoding
TC1300001127.mm.1	6.39	6.84	0.13	0.15	-1.37	0.0164	0.5112			NonCoding
TC0900000984.mm.1	5.59	6.04	0.54	0.34	-1.37	0.6023	0.8618	Gm23567	predicted gene, 23567 [Source:MGI Symbol;Acc:MGI:5453344]	Small_RNA
TC1400001219.mm.1	4.68	5.13	0.22	0.22	-1.37	0.1313	0.6217	Gm9326	PREDICTED: predicted gene 9326 (Gm9326), mRNA.	Coding
TC0200003966.mm.1	4.42	4.87	0.21	0.32	-1.37	0.3156	0.7359	Olfr1104	olfactory receptor 1104	Coding
TC0800002105.mm.1	5.25	5.7	0.46	0.11	-1.37	0.5141	0.828			NonCoding
TC1000001539.mm.1	5.25	5.7	0.25	0.35	-1.37	0.2656	0.7099			NonCoding
TC1100001423.mm.1	8.03	8.48	0.23	0.03	-1.37	0.0382	0.547	LOC100862001	PREDICTED: uncharacterized LOC100862001 (LOC100862001), miscRNA.	NonCoding
TC1600001478.mm.1	7.61	8.06	0.25	0.12	-1.37	0.1249	0.6176			NonCoding
TC0Y00000415.mm.1	5.18	5.63	0.47	0.18	-1.37	0.1034	0.6018	Gm20823; Gm20738	predicted gene, 20823 (Gm20823), mRNA.; predicted gene, 20738 (Gm20738), mRNA.; predicted gene, 20823	Coding
TC1300000360.mm.1	5.17	5.62	0.16	0.19	-1.37	0.0459	0.5535	LOC100862286	PREDICTED: uncharacterized LOC100862286 (LOC100862286), miscRNA.	NonCoding
TC0100003293.mm.1	5.64	6.09	0.4	0.18	-1.37	0.1979	0.6669	n-R5s220	nuclear encoded rRNA 5S 220 [Source:MGI Symbol;Acc:MGI:4422085]	Ribosomal
TC0Y00000209.mm.1	5.77	6.22	0.2	0.21	-1.37	0.0836	0.5879	Gm21095; Sly	predicted gene, 21095; Sycp3 like Y-linked, mRNA (cDNA clone MGC:58357 IMAGE:6705850), complete cds.; Sycp3 like Y-linked	Coding
TC0600002547.mm.1	4.05	4.5	0.09	0.06	-1.37	0.0018	0.5091			NonCoding
TC0100003121.mm.1	6.16	6.61	0.25	0.27	-1.37	0.215	0.6791	Gm26280	predicted gene, 26280 [Source:MGI Symbol;Acc:MGI:5456057]	Ribosomal
TC1300002512.mm.1	3.79	4.24	0.06	0.15	-1.37	0.0092	0.5103			NonCoding
TC0800000894.mm.1	5.02	5.47	0.17	0.26	-1.37	0.315	0.7354			NonCoding
TC0X00002805.mm.1	5.32	4.94	0.05	0.21	1.3	0.0421	0.5512	Magee2	melanoma antigen, family E, 2	Coding
TC0500002992.mm.1	7.05	6.67	0.12	0.17	1.3	0.0302	0.5363	Fbrsl1	fibrosin-like 1	NonCoding
TC0900002798.mm.1	7.02	7.47	0.41	0.15	-1.37	0.2827	0.7188			NonCoding
TC0X00000046.mm.1	17.06	17.51	0.41	0.24	-1.36	0.2757	0.716	n-R5s2	nuclear encoded rRNA 5S 2 [Source:MGI Symbol;Acc:MGI:4421736]	Ribosomal
TC1400002013.mm.1	5.26	5.7	0.02	0.02	-1.36	1.23e-05	0.162	Gm17079	predicted gene 17079 [Source:MGI Symbol;Acc:MGI:4937906]	Coding
TC0100002037.mm.1	6.04	6.49	0.33	0.3	-1.36	0.3474	0.7526	Gm24171	predicted gene, 24171 [Source:MGI Symbol;Acc:MGI:5453948]	Small_RNA
TC0700000892.mm.1	4.47	4.92	0.05	0.17	-1.36	0.0382	0.547			NonCoding
TC0800000441.mm.1	7.86	7.47	0.03	0.09	1.3	0.0021	0.5091	D8Ertd82e	DNA segment, Chr 8, ERATO Doi 82, expressed	Multiple_Complex
TC0900001949.mm.1	4.35	4.8	0.16	0.11	-1.36	0.0134	0.5103			NonCoding
TC0400003001.mm.1	5.19	5.64	0.21	0.22	-1.36	0.0732	0.5813	Ifnb1	interferon beta 1, fibroblast	Coding
TC1800001050.mm.1	7.08	7.53	0.05	0.07	-1.36	0.001	0.5091	Gm24959	predicted gene, 24959 [Source:MGI Symbol;Acc:MGI:5454736]	Small_RNA
TC1300001269.mm.1	4.82	5.26	0.1	0.05	-1.36	0.0032	0.5091			NonCoding
TC0600001829.mm.1	8.84	9.28	0.75	0.32	-1.36	0.2776	0.7169			NonCoding
TC0300003118.mm.1	6.74	7.19	0.16	0.33	-1.36	0.2762	0.7162	Gm9912	predicted gene 9912	Coding
TC1100004102.mm.1	12.24	11.87	0.1	0.15	1.29	0.0166	0.5113	Wbp2	WW domain binding protein 2	Multiple_Complex
TC0500003073.mm.1	4.71	5.15	0.21	0.28	-1.36	0.0943	0.5938			NonCoding
TC0100003122.mm.1	13.08	12.71	0.06	0.09	1.29	0.0051	0.5103	Gpr37l1	G protein-coupled receptor 37-like 1	Multiple_Complex
TC1400002518.mm.1	5.47	5.92	0.15	0.15	-1.36	0.0416	0.5512			NonCoding
TC0500000947.mm.1	8.44	8.07	0.09	0.18	1.29	0.0242	0.5242	Prdm8	PR domain containing 8	Multiple_Complex
TC0Y00000185.mm.1	5.51	5.96	0.42	0.44	-1.36	0.2674	0.7109	Gm20816	predicted gene, 20816	Coding
TC0Y00000478.mm.1	5.51	5.96	0.42	0.44	-1.36	0.2674	0.7109	Gm21180; Gm20816	predicted gene, 21180; predicted gene, 20816	Coding
TC1200002376.mm.1	5.33	5.77	0.03	0.48	-1.36	0.111	0.6067	Gm25252	predicted gene, 25252 [Source:MGI Symbol;Acc:MGI:5455029]	Precursor_microRNA
TC1000000202.mm.1	4.79	5.24	0.22	0.37	-1.36	0.6915	0.897	Taar7d	trace amine-associated receptor 7D; Synthetic construct Mus musculus clone IMAGE:100016486, MGC:184579 trace amine-associated receptor 7D (Taar7d) mRNA, encodes complete protein.	Coding
TC0300002247.mm.1	5.54	5.99	0.13	0.1	-1.36	0.011	0.5103			NonCoding
TC1800000465.mm.1	4.25	4.69	0.05	0.08	-1.36	0.0011	0.5091			NonCoding
TC0900000018.mm.1	5.86	6.31	0.28	0.16	-1.36	0.1916	0.6641			NonCoding
TC1300001515.mm.1	6.11	6.56	0.34	0.05	-1.36	0.2629	0.7081			NonCoding
TC0700001831.mm.1	4.87	5.32	0.1	0.28	-1.36	0.0613	0.5686	Gm25333	predicted gene, 25333	NonCoding
TC1400000235.mm.1	4.05	4.5	0.11	0.16	-1.36	0.0343	0.5452			NonCoding
TC0X00002350.mm.1	3.82	4.27	0.24	0.28	-1.36	0.1655	0.649	Mir878	microRNA 878	Precursor_microRNA
TC0X00001971.mm.1	4.84	5.29	0.11	0.1	-1.36	0.0063	0.5103	Gm5169	predicted gene 5169	Coding
TC1700000830.mm.1	6.08	6.52	0.13	0.21	-1.36	0.0515	0.5563			NonCoding
TC0Y00000035.mm.1	4.8	5.25	0.13	0.15	-1.36	0.0363	0.5464	Gm20773	predicted gene, 20773	Coding
TC0Y00000050.mm.1	4.8	5.25	0.13	0.15	-1.36	0.0363	0.5464	Gm20851	predicted gene, 20851	Coding
TC0X00001952.mm.1	4.87	5.31	0.2	0.08	-1.36	0.0198	0.5187	Gm14562	predicted gene 14562	Multiple_Complex
TC0700004046.mm.1	4.38	4.82	0.22	0.18	-1.36	0.1059	0.6035	Olfr482	olfactory receptor 482	Coding
TC1700002266.mm.1	3.58	4.02	0.09	0.16	-1.36	0.0491	0.5545			NonCoding
TC0800001769.mm.1	4.78	5.22	0.23	0.24	-1.36	0.1679	0.6516			NonCoding
TC0400003564.mm.1	5.22	5.66	0.17	0.17	-1.36	0.0623	0.5689	Gm12948	predicted gene 12948 [Source:MGI Symbol;Acc:MGI:3649530]	Pseudogene
TC1400001444.mm.1	6.49	6.93	0.07	0.27	-1.36	0.066	0.5739			NonCoding
TC1200001612.mm.1	5.88	6.32	0.01	0.21	-1.36	0.0313	0.5391			NonCoding
TC0700003057.mm.1	4.22	4.67	0.3	0.33	-1.36	0.2349	0.6933	Mrgpra2a	MAS-related GPR, member A2A	Coding
TC0100000563.mm.1	7.6	8.05	0.15	0.19	-1.36	0.1498	0.6387			NonCoding
TC1500002230.mm.1	4.42	4.86	0.58	0.48	-1.36	0.7367	0.9144	Gm23133	predicted gene, 23133 [Source:MGI Symbol;Acc:MGI:5452910]	Small_RNA
TC0100000359.mm.1	4.36	4.8	0.03	0.18	-1.36	0.0105	0.5103	Gm22693	predicted gene, 22693 [Source:MGI Symbol;Acc:MGI:5452470]	Precursor_microRNA
TC1200001128.mm.1	7.27	7.71	0.2	0.15	-1.36	0.1676	0.6514	Mir673	microRNA 673	Precursor_microRNA
TC0100000837.mm.1	5.38	5.83	0.15	0.11	-1.36	0.0102	0.5103	Gm15373	predicted gene 15373 [Source:MGI Symbol;Acc:MGI:3707583]	Multiple_Complex
TC0X00002187.mm.1	7.59	8.04	1.2	0.19	-1.36	0.3061	0.7306	Frmd7	FERM domain containing 7	Coding
TC1900000799.mm.1	4.96	5.4	0.22	0.19	-1.36	0.0609	0.5683			NonCoding
TC0X00002574.mm.1	8.42	8.86	0.19	0.09	-1.36	0.0239	0.5242			NonCoding
TC1500000537.mm.1	5.42	5.86	0.18	0.33	-1.36	0.1799	0.6582			NonCoding
TC1800000073.mm.1	4.4	4.84	0.3	0.25	-1.36	0.6029	0.8618			NonCoding
TC5_GL456354_random00000003.mm.1	4.09	4.53	0.09	0.15	-1.36	0.01	0.5103			Coding
TC0200003626.mm.1	6.45	6.89	0.1	0.39	-1.36	0.2364	0.6935	Gm13565; RP23-87G8.3	predicted gene 13565 [Source:MGI Symbol;Acc:MGI:3649651]; putative novel transcript	NonCoding
TC1700000389.mm.1	14.99	14.63	0.09	0.16	1.29	0.0237	0.5242	Fbxl16	F-box and leucine-rich repeat protein 16	Coding
TC1400002463.mm.1	9.05	9.49	0.07	0.14	-1.36	0.0183	0.5155			NonCoding
TC1300001300.mm.1	6.83	7.27	0.14	0.09	-1.36	0.0119	0.5103			NonCoding
TC0300000003.mm.1	5.54	5.98	0.11	0.16	-1.36	0.028	0.535			NonCoding
TC1400001380.mm.1	5.02	5.46	0.06	0.31	-1.36	0.0332	0.5434	Gm17073	predicted gene 17073 [Source:MGI Symbol;Acc:MGI:4937900]	Multiple_Complex
TC0200005176.mm.1	5.89	6.33	0.1	0.31	-1.36	0.0748	0.582	Gm23152	predicted gene, 23152 [Source:MGI Symbol;Acc:MGI:5452929]	Ribosomal
TC1400000948.mm.1	7.34	7.78	0.17	0.1	-1.36	0.0205	0.519			NonCoding
TC0900002795.mm.1	4.41	4.85	0.18	0.09	-1.36	0.0448	0.552	Gm23176	predicted gene, 23176 [Source:MGI Symbol;Acc:MGI:5452953]	Small_RNA
TC1000001292.mm.1	8.04	8.48	0.34	0.3	-1.36	0.3562	0.7553			NonCoding
TC0Y00000068.mm.1	5.66	6.1	0.35	0.17	-1.36	0.0673	0.5761	Gm20809	predicted gene, 20809	Coding
TC1800000913.mm.1	7.34	7.78	0.08	0.43	-1.36	0.4785	0.8117			NonCoding
TC1000000960.mm.1	9.17	9.61	0.17	0.17	-1.36	0.058	0.5647			NonCoding
TC0800000600.mm.1	7.76	8.21	0.57	0.14	-1.36	0.7587	0.9215			NonCoding
TC0400000035.mm.1	3.72	4.16	0.21	0.17	-1.36	0.0735	0.5815	Gm11797	predicted gene 11797 [Source:MGI Symbol;Acc:MGI:3651074]	Multiple_Complex
TC0500001003.mm.1	5.49	5.93	0.3	0.15	-1.36	0.0345	0.5452			NonCoding
TC1200001538.mm.1	4.24	4.68	0.2	0.35	-1.36	0.4626	0.8038	LOC100861907	PREDICTED: uncharacterized LOC100861907 (LOC100861907), miscRNA.	NonCoding
TC0400000713.mm.1	6.98	7.42	0.26	0.26	-1.36	0.0599	0.5682			NonCoding
TC0100002684.mm.1	4.05	4.49	0.28	0.36	-1.36	0.2391	0.6949	n-R5s214	nuclear encoded rRNA 5S 214 [Source:MGI Symbol;Acc:MGI:4422079]	Ribosomal
TC0Y00000333.mm.1	4.96	5.4	0.09	0.16	-1.36	0.0376	0.547	Gm21729	predicted gene, 21729 [Source:MGI Symbol;Acc:MGI:5433893]	Coding
TC0X00002901.mm.1	5.33	5.77	0.22	0.13	-1.36	0.0388	0.547	Gm14912	predicted gene 14912 [Source:MGI Symbol;Acc:MGI:3705628]	Multiple_Complex
TC0Y00000207.mm.1	5.32	5.76	0.12	0.1	-1.36	0.0174	0.5127	LOC100861630	PREDICTED: synaptonemal complex protein 3-like (LOC100861630), mRNA.	Coding
TC1000002623.mm.1	4.4	4.84	0.04	0.06	-1.36	0.0005	0.5031			NonCoding
TC1800000313.mm.1	11.03	11.47	0.33	0.08	-1.36	0.1436	0.6348			NonCoding
TC0300000184.mm.1	5.5	5.94	0.2	0.33	-1.36	0.3446	0.7506			NonCoding
TC1400001996.mm.1	5.77	6.21	0.25	0.34	-1.36	0.186	0.6599	Rnase11	ribonuclease, RNase A family, 11 (non-active)	Coding
TC0800000246.mm.1	5.75	6.19	0.07	0.14	-1.36	0.0115	0.5103	Gm6696	predicted gene 6696	Coding
TC0300001483.mm.1	5.26	5.7	0.6	0.09	-1.36	0.8278	0.9466			NonCoding
TC0900002568.mm.1	13.23	13.67	0.1	0.17	-1.36	0.016	0.5103			NonCoding
TC1300001586.mm.1	4.68	5.12	0.22	0.32	-1.36	0.0649	0.5725	Vmn1r192	vomeronasal 1 receptor 192	Coding
TC0100002860.mm.1	4.55	4.99	0.36	0.09	-1.36	0.2519	0.702			NonCoding
TC0200002970.mm.1	5.25	5.68	0.16	0.09	-1.36	0.0126	0.5103			NonCoding
TC1900001290.mm.1	7.93	8.37	0.36	0.21	-1.36	0.1089	0.6058	Snora19; Mir3084-1; Gm38437	small nucleolar RNA, H/ACA box 19; microRNA 3084-1; predicted gene, 38437; small nucleolar RNA, H/ACA box 19 (Snora19), small nucleolar RNA.	Multiple_Complex
TC1900001750.mm.1	7.93	8.37	0.36	0.21	-1.36	0.1089	0.6058	Snora19	small nucleolar RNA, H/ACA box 19 (Snora19), small nucleolar RNA.; small nucleolar RNA, H/ACA box 19	Multiple_Complex
TC0900001215.mm.1	4.89	5.33	0.03	0.31	-1.36	0.096	0.5956			NonCoding
TC1000001882.mm.1	5.26	5.7	0.08	0.28	-1.36	0.1599	0.6441	Taar6	trace amine-associated receptor 6	Coding
TC0100002578.mm.1	5.23	5.67	0.26	0.14	-1.36	0.1393	0.6305			NonCoding
TC0700003824.mm.1	6.72	7.16	0.2	0.14	-1.36	0.0569	0.5626			NonCoding
TC1300001939.mm.1	4.99	5.43	0.18	0.22	-1.36	0.0884	0.5914			NonCoding
TC0800002363.mm.1	8.18	8.62	0.07	0.19	-1.36	0.03	0.5363			NonCoding
TC1200000699.mm.1	4.54	4.98	0.13	0.3	-1.36	0.162	0.6461			NonCoding
TC1100002629.mm.1	4.95	5.39	0.17	0.18	-1.35	0.073	0.5809			NonCoding
TC0200002459.mm.1	3.99	4.42	0.1	0.06	-1.35	0.003	0.5091			NonCoding
TC1100003675.mm.1	5.4	5.84	0.26	0.25	-1.35	0.4678	0.8061			NonCoding
TC1300002634.mm.1	8.97	9.41	0.31	0.12	-1.35	0.0233	0.5242			NonCoding
TC0700002757.mm.1	4.45	4.89	0.04	0.11	-1.35	0.0036	0.5103			NonCoding
TC1400000731.mm.1	7.84	8.28	0.24	0.28	-1.35	0.0951	0.5949	Traj38	T cell receptor alpha joining 38	Multiple_Complex
TC0500000276.mm.1	5.02	5.45	0.16	0.41	-1.35	0.2918	0.7232	Gm26346	predicted gene, 26346	NonCoding
TC1400001887.mm.1	5.55	5.99	0.16	0.09	-1.35	0.0491	0.5545	Gm8257	predicted pseudogene 8257 [Source:MGI Symbol;Acc:MGI:3644430]	Multiple_Complex
TC0800002419.mm.1	4.93	5.37	0.19	0.21	-1.35	0.0559	0.5596			NonCoding
TC0200004022.mm.1	4.7	5.14	0.21	0.28	-1.35	0.2204	0.6842	Olfr1187-ps1	olfactory receptor 1187, pseudogene 1 [Source:MGI Symbol;Acc:MGI:3031021]	Pseudogene
TC1700001225.mm.1	4.89	5.32	0.26	0.1	-1.35	0.0615	0.5689			NonCoding
TC0100001865.mm.1	7.51	7.94	0.47	0.33	-1.35	0.947	0.9847	Gm22265	predicted gene, 22265 [Source:MGI Symbol;Acc:MGI:5452042]	Small_RNA
TC1100001407.mm.1	12.83	12.46	0.03	0.1	1.29	0.0021	0.5091	Car10	carbonic anhydrase 10	Multiple_Complex
TC0Y00000544.mm.1	6.2	6.63	0.65	0.24	-1.35	0.0774	0.5845	Gm21287	predicted gene, 21287	Coding
TC1100000042.mm.1	3.93	4.36	0.2	0.02	-1.35	0.046	0.5535	Gm11959; RP23-329P17.2	predicted gene 11959 [Source:MGI Symbol;Acc:MGI:3652300]; novel transcript	NonCoding
TC0Y00000194.mm.1	5.63	6.07	0.25	0.09	-1.35	0.1394	0.6305	Gm20736; Sly	predicted gene, 20736 (Gm20736), mRNA.; Sycp3 like Y-linked, mRNA (cDNA clone MGC:58357 IMAGE:6705850), complete cds.; predicted gene, 20736	Multiple_Complex
TC0400004019.mm.1	3.34	3.78	0.31	0.12	-1.35	0.3943	0.7701	Gm13200; RP23-264F10.2	predicted gene 13200 [Source:MGI Symbol;Acc:MGI:3650195]; novel transcript (Gm13200)	NonCoding
TC0600002119.mm.1	6.05	6.49	0.35	0.1	-1.35	0.3119	0.7341	Gm26008	predicted gene, 26008 [Source:MGI Symbol;Acc:MGI:5455785]	Small_RNA
TC1200002466.mm.1	4.34	4.78	0.18	0.35	-1.35	0.173	0.6553			NonCoding
TC0300000108.mm.1	4.73	5.17	0.26	0.3	-1.35	0.1403	0.6312			NonCoding
TC1200000127.mm.1	5.62	6.05	0.07	0.24	-1.35	0.1106	0.6067			NonCoding
TC1100002995.mm.1	10.53	10.16	0.12	0.08	1.29	0.0071	0.5103	Shisa6	shisa family member 6; shisa homolog 6 (Xenopus laevis)	Multiple_Complex
TC1600001003.mm.1	4.84	5.27	0.14	0.07	-1.35	0.0048	0.5103			NonCoding
TC0500003719.mm.1	4.32	4.75	0.09	0.16	-1.35	0.055	0.5594	Gm3402	predicted gene 3402	Coding
TC0300000045.mm.1	4.92	5.36	0.14	0.34	-1.35	0.0993	0.599			NonCoding
TC1400000009.mm.1	7.02	7.46	0.23	0.11	-1.35	0.1458	0.6368	Gm5795; Gm10413; Gm3012	predicted gene 5795; predicted gene 10413 (Gm10413), mRNA.; predicted gene 3012; predicted gene 10413	Coding
TC1400001372.mm.1	5.02	5.45	0.09	0.2	-1.35	0.0117	0.5103	Gm11107	predicted gene 11107 [Source:MGI Symbol;Acc:MGI:3779354]	Multiple_Complex
TC0X00002296.mm.1	6.24	6.68	0.09	0.26	-1.35	0.0927	0.5936			NonCoding
TC0200000420.mm.1	11.05	10.68	0.1	0.17	1.29	0.0184	0.5155	Fbxw5	F-box and WD-40 domain protein 5	Multiple_Complex
TC1900001350.mm.1	6.48	6.91	0.15	0.36	-1.35	0.3226	0.7408			NonCoding
TC1400001814.mm.1	4.61	5.04	0.02	0.13	-1.35	0.0057	0.5103	Gm17063	predicted gene 17063 [Source:MGI Symbol;Acc:MGI:4937890]	Multiple_Complex
TC1300001016.mm.1	4.91	5.35	0.27	0.08	-1.35	0.0463	0.5535	Gm21726	predicted gene, 21726 [Source:MGI Symbol;Acc:MGI:5433890]	Coding
TC1900000449.mm.1	6.45	6.88	0.24	0.06	-1.35	0.0433	0.5512			NonCoding
TC0900000939.mm.1	7.09	7.52	0.19	0.14	-1.35	0.073	0.5809			NonCoding
TC1600000851.mm.1	5.08	5.51	0.03	0.26	-1.35	0.1633	0.6463			NonCoding
TC1900001044.mm.1	14.86	14.49	0.01	0.22	1.29	0.0346	0.5452	Rab11b-ps2	RAB11B, member RAS oncogene family, pseudogene 2 [Source:MGI Symbol;Acc:MGI:3643959]	Pseudogene
TC1200001474.mm.1	4.83	5.27	0.14	0.12	-1.35	0.0212	0.5201			NonCoding
TC0800001940.mm.1	4.97	5.4	0.1	0.12	-1.35	0.0054	0.5103			NonCoding
TC0400003038.mm.1	3.7	4.13	0.22	0.35	-1.35	0.2647	0.7093	Gm12633	zinc finger protein 352 pseudogene; predicted gene 12633	Multiple_Complex
TC0200000164.mm.1	7.01	7.44	0.16	0.19	-1.35	0.0797	0.5853	Gm26156	predicted gene, 26156 [Source:MGI Symbol;Acc:MGI:5455933]	Precursor_microRNA
TC1400002603.mm.1	6.1	6.53	0.45	0.2	-1.35	0.6043	0.8625	Gm22984	predicted gene, 22984 [Source:MGI Symbol;Acc:MGI:5452761]	Small_RNA
TC0600001193.mm.1	15.11	14.76	0.16	0.11	1.28	0.0372	0.547	Itpr1	inositol 1,4,5-trisphosphate receptor 1; Synthetic construct Mus musculus clone IMAGE:100069456, MGC:199358 inositol 1,4,5-triphosphate receptor 1 (Itpr1) mRNA, encodes complete protein.	Multiple_Complex
TC0600000640.mm.1	4.54	4.97	0.39	0.21	-1.35	0.2814	0.7181			NonCoding
TC0300000808.mm.1	5.94	6.37	0.88	0.14	-1.35	0.4362	0.7905	S100a5	S100 calcium binding protein A5	Coding
TC0400000121.mm.1	7.03	7.46	0.17	0.16	-1.35	0.121	0.6138			NonCoding
TC0100000078.mm.1	4.03	4.46	0.07	0.71	-1.35	0.3513	0.7536			NonCoding
TC0600000298.mm.1	5.26	5.69	0.13	0.43	-1.35	0.4096	0.7774	Gm13846; RP24-414G20.2	predicted gene 13846 [Source:MGI Symbol;Acc:MGI:3651995]; putative novel transcript	NonCoding
TC1900000835.mm.1	4.95	5.38	0.11	0.22	-1.35	0.0253	0.5275			NonCoding
TC0500003070.mm.1	4.24	4.68	0.21	0.33	-1.35	0.3132	0.7347			NonCoding
TC1900001157.mm.1	3.87	4.31	0.18	0.18	-1.35	0.0899	0.5928			NonCoding
TC0600000036.mm.1	5.77	6.2	0.42	0.44	-1.35	0.253	0.7026	Evf1_1	Embryonic ventral forebrain RNA 1 conserved region 1	NonCoding
TC0400003940.mm.1	5.15	5.59	0.24	0.22	-1.35	0.3781	0.7639	Gm13122	predicted gene 13122 [Source:MGI Symbol;Acc:MGI:3651474]	Multiple_Complex
TC0400001308.mm.1	5.79	6.22	0.19	0.16	-1.35	0.1159	0.6099	Gm12857	predicted gene 12857 [Source:MGI Symbol;Acc:MGI:3652230]	Multiple_Complex
TC0400002655.mm.1	4.91	5.34	0.32	0.08	-1.35	0.2677	0.7109	Gm12465	predicted gene 12465 [Source:MGI Symbol;Acc:MGI:3649306]	Multiple_Complex
TC0200000972.mm.1	7.88	8.32	0.19	0.32	-1.35	0.2042	0.6719			NonCoding
TC0600000632.mm.1	4.8	5.23	0.12	0.28	-1.35	0.1412	0.6323			NonCoding
TC0800001205.mm.1	15.68	16.12	0.4	0.24	-1.35	0.3459	0.7518	Gm22063	predicted gene, 22063 [Source:MGI Symbol;Acc:MGI:5451840]	Small_RNA
TC0300003044.mm.1	5.34	5.77	0.12	0.08	-1.35	0.0134	0.5103			NonCoding
TC1300002345.mm.1	6.22	6.65	0.43	0.38	-1.35	0.5255	0.8333	Gm24519	predicted gene, 24519 [Source:MGI Symbol;Acc:MGI:5454296]	Small_RNA
TC1300001206.mm.1	4.49	4.92	0.24	0.1	-1.35	0.0816	0.5871			NonCoding
TC0500001385.mm.1	4.04	4.47	0.13	0.06	-1.35	0.0161	0.5103			NonCoding
TC1200000554.mm.1	4.71	5.14	0.43	1.29	-1.35	0.6722	0.8907			NonCoding
TC1800001692.mm.1	4.92	5.35	0.1	0.09	-1.35	0.0057	0.5103	Gm24720	predicted gene, 24720 [Source:MGI Symbol;Acc:MGI:5454497]	Small_RNA
TC0300000583.mm.1	8.31	8.74	0.26	0.28	-1.35	0.5598	0.8465			NonCoding
TC0800000100.mm.1	4.59	5.03	0.07	0.16	-1.35	0.0142	0.5103			NonCoding
TC1800000511.mm.1	7.97	8.41	0.19	0.03	-1.35	0.0167	0.5113			NonCoding
TC0500000335.mm.1	6.41	6.84	0.1	0.03	-1.35	0.0023	0.5091			NonCoding
TC0900002393.mm.1	6.82	7.25	0.19	0.14	-1.35	0.0722	0.5807			NonCoding
TC1300000159.mm.1	4.45	4.88	0.25	0.21	-1.35	0.1509	0.6395	Olfr1369-ps1	olfactory receptor 1369, pseudogene 1 [Source:MGI Symbol;Acc:MGI:3031203]	Pseudogene
TC0Y00000085.mm.1	5.34	5.77	0.58	0.34	-1.35	0.0783	0.585	Gm21804	predicted gene, 21804	Coding
TC1300000719.mm.1	7.89	8.32	0.14	0.04	-1.35	0.0036	0.5103			NonCoding
TC0500002872.mm.1	4.42	4.85	0.14	0.09	-1.35	0.0371	0.547			NonCoding
TC0500000909.mm.1	5.22	5.65	0.07	0.01	-1.35	0.0007	0.5036	Gm7647	predicted gene 7647	Coding
TC5_JH584298_random00000002.mm.1	5.22	5.65	0.07	0.01	-1.35	0.0007	0.5036			Coding
TC0800001325.mm.1	8.65	9.08	0.2	0.25	-1.35	0.3971	0.7715	Gm26132	predicted gene, 26132 [Source:MGI Symbol;Acc:MGI:5455909]	Small_RNA
TC1700000401.mm.1	8.53	8.96	0.05	0.23	-1.35	0.0334	0.5434			NonCoding
TC0800002224.mm.1	6.61	7.04	0.34	0.16	-1.35	0.1139	0.6095			NonCoding
TC1000001703.mm.1	3.36	3.79	0.11	0.23	-1.35	0.0831	0.5877	Gm24726	predicted gene, 24726 [Source:MGI Symbol;Acc:MGI:5454503]	Small_RNA
TC0200002622.mm.1	11.21	11.64	0.23	0.08	-1.35	0.0416	0.5512			NonCoding
TC0X00000012.mm.1	4.5	4.93	0.25	0.31	-1.35	0.2203	0.6841	Gm3750; Gm3706	predicted gene 3750 (Gm3750), mRNA.; predicted gene 3706; predicted gene 3750	Coding
TC1600001910.mm.1	10.23	10.66	0.16	0.22	-1.35	0.1304	0.621			NonCoding
TC0600000048.mm.1	5.72	6.15	0.26	0.35	-1.35	0.2869	0.721			NonCoding
TC0500003117.mm.1	9	8.65	0.05	0.1	1.28	0.0066	0.5103	Srrm4	serine/arginine repetitive matrix 4	Multiple_Complex
TC0900002809.mm.1	6.87	7.3	0.04	0.1	-1.35	0.0032	0.5091			NonCoding
TC0300002592.mm.1	5.32	5.75	0.24	0.14	-1.35	0.0926	0.5936			NonCoding
TC1700001863.mm.1	4.71	5.14	0.15	0.06	-1.35	0.0228	0.5242			NonCoding
TC1900000087.mm.1	5.27	5.7	0.28	0.24	-1.35	0.3014	0.7278			NonCoding
TC0200000044.mm.1	6.43	6.85	0.15	0.18	-1.35	0.073	0.5809			NonCoding
TC1000002880.mm.1	4.84	5.27	0.22	0.06	-1.35	0.0383	0.547	Gm15914	predicted gene 15914 [Source:MGI Symbol;Acc:MGI:3801764]	Multiple_Complex
TC0100002167.mm.1	4.36	4.79	0.16	0.09	-1.35	0.0386	0.547			NonCoding
TC0600000801.mm.1	5.66	6.08	0.37	0.1	-1.35	0.3814	0.7654			NonCoding
TC0100002803.mm.1	4.09	4.51	0.19	0.28	-1.35	0.2849	0.7199			NonCoding
TC0200002203.mm.1	3.56	3.99	0.06	0.33	-1.34	0.0723	0.5807	Cst9	cystatin 9	Coding
TC0400001700.mm.1	6.09	6.52	0.25	0.23	-1.34	0.1111	0.6068	Gm23263	predicted gene, 23263 [Source:MGI Symbol;Acc:MGI:5453040]	Precursor_microRNA
TC0700002207.mm.1	5.35	5.77	0.06	0.32	-1.34	0.2786	0.7171			NonCoding
TC0600002717.mm.1	4.81	5.23	0.39	0.06	-1.34	0.4458	0.7953	Gm15756	predicted gene 15756	NonCoding
TC0200004372.mm.1	7.53	7.96	0.34	0.08	-1.34	0.1672	0.6508			NonCoding
TC1700001271.mm.1	8.38	8.81	0.14	0.21	-1.34	0.0805	0.5868			NonCoding
TC0100002218.mm.1	6.64	7.06	0.06	0.17	-1.34	0.0197	0.5187			NonCoding
TC0100003118.mm.1	7.28	7.71	0.57	0.27	-1.34	0.3043	0.7298			NonCoding
TC1700001175.mm.1	5.56	5.99	0.17	0.08	-1.34	0.0228	0.5242	Gm24126	predicted gene, 24126 [Source:MGI Symbol;Acc:MGI:5453903]	Small_RNA
TC0800002397.mm.1	5.48	5.91	0.08	0.15	-1.34	0.0201	0.519			NonCoding
TC0500000556.mm.1	4.13	4.56	0.09	0.26	-1.34	0.1495	0.6385	Gm23896	predicted gene, 23896 [Source:MGI Symbol;Acc:MGI:5453673]	Small_RNA
TC0400002683.mm.1	7.59	8.02	0.19	0.12	-1.34	0.0518	0.5575	Gm25419	predicted gene, 25419 [Source:MGI Symbol;Acc:MGI:5455196]	Small_RNA
TC1000001072.mm.1	8.38	8.8	0.22	0.53	-1.34	0.5667	0.8485	Pmch	pro-melanin-concentrating hormone	Coding
TC0400000428.mm.1	6.68	7.1	0.11	0.19	-1.34	0.0201	0.519	LOC100862318	PREDICTED: uncharacterized LOC100862318, transcript variant 1 (LOC100862318), miscRNA.; PREDICTED: uncharacterized LOC100862318, transcript variant 2 (LOC100862318), miscRNA.; PREDICTED: uncharacterized LOC100862318, transcript variant 3 (LOC100862318), miscRNA.	NonCoding
TC0200003099.mm.1	7.5	7.93	0.13	0.4	-1.34	0.642	0.8785			NonCoding
TC0200003848.mm.1	5.77	6.2	0.33	0.06	-1.34	0.0803	0.5863	Gm23900	predicted gene, 23900 [Source:MGI Symbol;Acc:MGI:5453677]	Ribosomal
TC1600000010.mm.1	5.63	6.05	0.28	0.13	-1.34	0.0686	0.5773			NonCoding
TC0X00001287.mm.1	5.86	6.28	0.11	0.17	-1.34	0.0344	0.5452	Gm16397	predicted pseudogene 16397 [Source:MGI Symbol;Acc:MGI:3648067]	Pseudogene
TC1300001880.mm.1	7.34	7.77	0.03	0.11	-1.34	0.0051	0.5103			NonCoding
TC0600000889.mm.1	11.24	11.66	0.21	0.26	-1.34	0.2524	0.7023	Gm20371	PREDICTED: predicted gene, 20371 (Gm20371), miscRNA.	NonCoding
TC0400001376.mm.1	5.69	6.12	0.1	0.54	-1.34	0.2366	0.6935	Gm12897	predicted gene 12897 [Source:MGI Symbol;Acc:MGI:3649906]	Multiple_Complex
TC0200000348.mm.1	6.79	7.22	0.25	0.24	-1.34	0.0951	0.5949	Mir3967	microRNA 3967; microRNA 3967 (Mir3967), microRNA.	Multiple_Complex
TC1600001266.mm.1	5.8	6.23	0.04	0.13	-1.34	0.0031	0.5091			NonCoding
TC0800002151.mm.1	4.13	4.55	0.12	0.27	-1.34	0.2943	0.7241	Gm25309	predicted gene, 25309 [Source:MGI Symbol;Acc:MGI:5455086]	Small_RNA
TC1100003176.mm.1	3.93	4.35	0.15	0.29	-1.34	0.1558	0.6421	Olfr389	olfactory receptor 389; Synthetic construct Mus musculus clone IMAGE:100015871, MGC:183471 olfactory receptor 389 (Olfr389) mRNA, encodes complete protein.	Coding
TC1400000212.mm.1	4.19	4.62	0.14	0.07	-1.34	0.0127	0.5103			NonCoding
TC0700000106.mm.1	4.94	5.36	0.12	0.25	-1.34	0.0563	0.5604			NonCoding
TC0400001369.mm.1	4.96	5.39	0.05	0.32	-1.34	0.09	0.5928			NonCoding
TC1200000879.mm.1	4.72	5.14	0.11	0.01	-1.34	0.0023	0.5091	Gm8300	predicted gene 8300	Coding
TC1600001086.mm.1	4.37	4.8	0.27	0.2	-1.34	0.2782	0.717			NonCoding
TC1100002565.mm.1	3.8	4.22	0.19	0.15	-1.34	0.0694	0.578	Mir146	microRNA 146	Multiple_Complex
TC1500000752.mm.1	7.67	8.09	0.21	0.14	-1.34	0.0911	0.5932	LOC100862061	PREDICTED: uncharacterized LOC100862061 (LOC100862061), miscRNA.	NonCoding
TC1500001208.mm.1	8.88	9.3	0.24	0.21	-1.34	0.1481	0.6373			NonCoding
TC1700000235.mm.1	5.65	6.07	0.08	0.14	-1.34	0.0104	0.5103			NonCoding
TC0100001077.mm.1	4.4	4.83	0.32	0.23	-1.34	0.6484	0.8811	Gm25322	predicted gene, 25322 [Source:MGI Symbol;Acc:MGI:5455099]	Small_RNA
TC0600000326.mm.1	4.83	5.25	0.05	0.2	-1.34	0.0339	0.544			NonCoding
TC1300000914.mm.1	6.35	6.78	0.17	0.19	-1.34	0.042	0.5512			NonCoding
TC0300002643.mm.1	7.18	7.6	0.1	0.13	-1.34	0.0191	0.5163			NonCoding
TC0X00002663.mm.1	5.16	5.59	0.14	0.16	-1.34	0.1029	0.6012	Gm6092	predicted gene 6092 [Source:MGI Symbol;Acc:MGI:3643525]	Multiple_Complex
TC0900001521.mm.1	4.85	5.27	0.46	0.3	-1.34	0.8011	0.9372	Gm23889	predicted gene, 23889 [Source:MGI Symbol;Acc:MGI:5453666]	Small_RNA
TC0800002122.mm.1	16.6	16.24	0.02	0.09	1.28	0.0043	0.5103	Gapdh-ps14	glyceraldehyde-3-phosphate dehydrogenase, pseudogene 14 [Source:MGI Symbol;Acc:MGI:3780363]	Pseudogene
TC1500000490.mm.1	7.12	7.55	0.23	0.09	-1.34	0.0538	0.5591	Gm17035; RP23-19C9.2	predicted gene 17035 [Source:MGI Symbol;Acc:MGI:4937862]; novel transcript	NonCoding
TC0800002297.mm.1	3.79	4.21	0.08	0.23	-1.34	0.0544	0.5594			NonCoding
TC1400002826.mm.1	7.61	8.04	0.17	0.26	-1.34	0.1469	0.637	Trav4-4-dv10	T cell receptor alpha variable 4-4-DV10	Coding
TC0500001274.mm.1	5.36	5.78	0.36	0.1	-1.34	0.3484	0.7529	C330018A13Rik	RIKEN cDNA C330018A13 gene	NonCoding
TC1700000586.mm.1	4.74	5.16	0.08	0.31	-1.34	0.1022	0.6012			NonCoding
TC1600000920.mm.1	9.08	9.51	0.22	0.16	-1.34	0.0755	0.582			NonCoding
TC0300000597.mm.1	3.85	4.28	0.48	0.31	-1.34	0.3809	0.7653	MALAT1	Metastasis associated lung adenocarcinoma transcript 1	NonCoding
TC1200001985.mm.1	4.09	4.51	0.1	0.09	-1.34	0.0056	0.5103			NonCoding
TC0600002598.mm.1	6.87	7.29	0.13	0.37	-1.34	0.4113	0.7785			NonCoding
TC0900000630.mm.1	5.26	5.68	0.09	0.24	-1.34	0.0456	0.5535	Gm25562	predicted gene, 25562 [Source:MGI Symbol;Acc:MGI:5455339]	Small_RNA
TC0200003416.mm.1	6.86	7.28	0.3	0.02	-1.34	0.217	0.6806			NonCoding
TC0400001249.mm.1	5.88	6.3	0.11	0.13	-1.34	0.0167	0.5113	Gm12951; RP23-276M23.2	predicted gene 12951 [Source:MGI Symbol;Acc:MGI:3649505]; putative novel transcript	NonCoding
TC1500000480.mm.1	5.59	6.01	0.24	0.1	-1.34	0.0302	0.5363	Gm27153; RP23-389M1.2	predicted gene 27153 [Source:MGI Symbol;Acc:MGI:5520996]; novel transcript, antisense to Kcnq3	NonCoding
TC1300002141.mm.1	5.46	5.88	0.11	0.27	-1.34	0.0651	0.5725	Ctla2b	cytotoxic T lymphocyte-associated protein 2 beta	Coding
TC1400000723.mm.1	7.91	7.56	0.08	0.11	1.28	0.0096	0.5103	Traj61	T cell receptor alpha joining 61 [Source:MGI Symbol;Acc:MGI:4936997]	NonCoding
TC0500000109.mm.1	6.11	6.53	0.18	0.16	-1.34	0.0544	0.5594	LOC100861621	PREDICTED: disks large homolog 5-like, transcript variant 1 (LOC100861621), mRNA.; PREDICTED: disks large homolog 5-like, transcript variant 2 (LOC100861621), mRNA.	Coding
TC1700001761.mm.1	5.9	6.32	0.03	0.15	-1.34	0.0086	0.5103			NonCoding
TC0800000736.mm.1	10.03	9.68	0.12	0.11	1.28	0.0354	0.5464	Hapln4	hyaluronan and proteoglycan link protein 4	Coding
TC0300001504.mm.1	3.81	4.23	0.14	0.28	-1.34	0.0652	0.5726			NonCoding
TC0100003769.mm.1	5.64	6.06	0.15	0.17	-1.34	0.0721	0.5807			NonCoding
TC0700002279.mm.1	6.32	6.74	0.11	0.21	-1.34	0.0667	0.5752	Vmn2r38	vomeronasal 2, receptor 38	Coding
TC1400000035.mm.1	5.95	6.37	0.09	0.07	-1.34	0.0016	0.5091	Gm10410	predicted gene 10410 [Source:MGI Symbol;Acc:MGI:3704422]	Multiple_Complex
TC1700002405.mm.1	4.65	5.08	0.09	0.08	-1.34	0.0078	0.5103	Gm17133; RP23-375G9.2	predicted gene 17133 [Source:MGI Symbol;Acc:MGI:4937960]; novel transcript	NonCoding
TC5_JH584297_random00000002.mm.1	5.03	5.45	0.16	0.13	-1.34	0.03	0.5363			Coding
TC0Y00000169.mm.1	5.85	6.27	0.15	0.16	-1.34	0.0357	0.5464	LOC100862125	PREDICTED: X-linked lymphocyte-regulated protein PM1-like (LOC100862125), mRNA.	Coding
TC0800001685.mm.1	5.25	5.67	0.2	0.3	-1.34	0.2291	0.6895			NonCoding
TSUnmapped00000179.mm.1	11.98	12.4	0.47	0.18	-1.34	0.2999	0.7272	Rnu3b2	U3B small nuclear RNA 2	Small_RNA
TSUnmapped00000182.mm.1	11.98	12.4	0.47	0.18	-1.34	0.2999	0.7272	Rnu3b3	U3B small nuclear RNA 3	Small_RNA
TSUnmapped00000183.mm.1	11.98	12.4	0.47	0.18	-1.34	0.2999	0.7272	Rnu3b1	U3B small nuclear RNA 1	Small_RNA
TC0500000569.mm.1	8.47	8.89	0.11	0.22	-1.34	0.1254	0.6178			NonCoding
TC0200002096.mm.1	8.9	9.32	0.18	0.11	-1.34	0.0554	0.5594			NonCoding
TC0X00000444.mm.1	4.73	5.15	0.06	0.2	-1.34	0.017	0.5127	Gm15037	predicted gene 15037 [Source:MGI Symbol;Acc:MGI:3705613]	Multiple_Complex
TC1900000726.mm.1	6.39	6.81	0.3	0.2	-1.34	0.2191	0.6829			NonCoding
TC1800001702.mm.1	5.6	6.02	0.05	0.14	-1.34	0.0162	0.5103			NonCoding
TC1100002795.mm.1	4.49	4.91	0.12	0.28	-1.34	0.0779	0.5845			NonCoding
TC0700003842.mm.1	4.59	5.01	0.15	0.2	-1.34	0.1377	0.628	Art2b	ADP-ribosyltransferase 2b; Synthetic construct Mus musculus clone IMAGE:100015723, MGC:183409 ADP-ribosyltransferase 2b (Art2b) mRNA, encodes complete protein.	Coding
TC1600000870.mm.1	8.41	8.83	0.23	0.05	-1.34	0.1181	0.6124			NonCoding
TC0700002392.mm.1	6.67	7.09	0.16	0.27	-1.34	0.3848	0.7662	Gtpbp4-ps2	GTP binding protein 4, pseudogene 2 [Source:MGI Symbol;Acc:MGI:5521099]	Pseudogene
TC0500002114.mm.1	8.21	8.63	0.33	0.11	-1.34	0.1457	0.6366			Coding
TC0300002229.mm.1	3.83	4.25	0.17	0.23	-1.34	0.1525	0.6404	Lrat	lecithin-retinol acyltransferase (phosphatidylcholine-retinol-O-acyltransferase)	Multiple_Complex
TC1100002943.mm.1	5.98	6.4	0.14	0.41	-1.34	0.4974	0.8206	Gm12280; RP23-234K24.6	predicted gene 12280 [Source:MGI Symbol;Acc:MGI:3652011]; putative novel transcript	NonCoding
TC1900001172.mm.1	4.61	5.03	0.22	0.42	-1.34	0.0731	0.5813	Olfr1446	olfactory receptor 1446	Coding
TC0900000290.mm.1	4.13	4.55	0.23	0.8	-1.34	0.2295	0.6898	LOC100862152	PREDICTED: uncharacterized LOC100862152 (LOC100862152), miscRNA.	NonCoding
TC0300002644.mm.1	7.56	7.98	0.26	0.04	-1.34	0.0429	0.5512			NonCoding
TC0700001102.mm.1	4.16	4.58	0.17	0.28	-1.34	0.0814	0.5871			NonCoding
TC0900003029.mm.1	5.46	5.88	0.19	0.2	-1.34	0.0481	0.5545			NonCoding
TC1600000661.mm.1	4.58	5	0.09	0.25	-1.34	0.1464	0.637			NonCoding
TC1900001258.mm.1	5.84	6.26	0.07	0.07	-1.34	0.0023	0.5091	Gm22506	predicted gene, 22506 [Source:MGI Symbol;Acc:MGI:5452283]	Small_RNA
TC0700000715.mm.1	3.82	4.24	0.06	0.17	-1.34	0.0087	0.5103			NonCoding
TC0200002081.mm.1	5.68	6.1	0.13	0.26	-1.34	0.121	0.6138	Gm14064; RP23-327A15.1	predicted gene 14064 [Source:MGI Symbol;Acc:MGI:3649737]; novel transcript	NonCoding
TC0X00003325.mm.1	4.92	5.34	0.33	0.26	-1.34	0.144	0.6348	Gm15213	predicted gene 15213 [Source:MGI Symbol;Acc:MGI:3705496]	Multiple_Complex
TC1000002663.mm.1	7.59	8.01	0.26	0.04	-1.34	0.0396	0.5498			NonCoding
TC0800001957.mm.1	6.81	7.22	0.13	0.15	-1.34	0.042	0.5512			NonCoding
TC0400000088.mm.1	5.38	5.8	0.07	0.36	-1.34	0.4039	0.7746			NonCoding
TC0100000086.mm.1	8.53	8.95	0.24	0.23	-1.34	0.2229	0.685			NonCoding
TC1000002331.mm.1	5.21	5.63	0.16	0.08	-1.34	0.0161	0.5103			NonCoding
TC0100001331.mm.1	8.51	8.93	0.4	0.06	-1.34	0.1514	0.6397			NonCoding
TC1200001005.mm.1	4.26	4.67	0.11	0.29	-1.34	0.0794	0.5853	Gm16285	predicted gene 16285 [Source:MGI Symbol;Acc:MGI:3826537]	Multiple_Complex
TC0400002250.mm.1	5.84	6.26	0.12	0.33	-1.34	0.1443	0.6349	Gm11874	predicted gene 11874 [Source:MGI Symbol;Acc:MGI:3649335]	Pseudogene
TC1600002165.mm.1	6.6	7.02	0.14	0.5	-1.34	0.6285	0.873			NonCoding
TC1800000070.mm.1	4.75	5.17	0.19	0.23	-1.34	0.2354	0.6935	Gm5501	predicted gene 5501 [Source:MGI Symbol;Acc:MGI:3644023]	Coding
TC0600000773.mm.1	5.07	5.49	0.1	0.11	-1.34	0.0142	0.5103			NonCoding
TC0500000803.mm.1	3.25	3.67	0.27	0.15	-1.34	0.3672	0.7598	BC051076	cDNA sequence BC051076	Coding
TC0700002196.mm.1	5.4	5.82	0.22	0.18	-1.34	0.0956	0.5955	Vmn1r-ps40	vomeronasal 1 receptor, pseudogene 40	Multiple_Complex
TC0Y00000054.mm.1	5.31	5.73	0.15	0.26	-1.34	0.0269	0.5318			NonCoding
TC1200002384.mm.1	6.83	7.25	0.13	0.24	-1.34	0.1237	0.6161			NonCoding
TC1100000210.mm.1	4.12	4.54	0.02	0.28	-1.34	0.0746	0.582	Gm12041	predicted gene 12041 [Source:MGI Symbol;Acc:MGI:3651844]	Multiple_Complex
TC0200004592.mm.1	5.73	6.15	0.2	0.2	-1.34	0.3141	0.735			NonCoding
TC0100000530.mm.1	6.47	6.89	0.21	0.17	-1.34	0.0934	0.5936	Gm26649	predicted gene, 26649 [Source:MGI Symbol;Acc:MGI:5477143]	NonCoding
TC0X00003179.mm.1	10.35	10.77	0.15	0.16	-1.34	0.0553	0.5594	Gm6451	predicted gene 6451 [Source:MGI Symbol;Acc:MGI:3648305]	Pseudogene
TC0300003007.mm.1	5.82	5.46	0.17	0.07	1.28	0.0175	0.5127	Mir6380	microRNA 6380 [Source:MGI Symbol;Acc:MGI:5530738]	Precursor_microRNA
TC0Y00000024.mm.1	5.41	5.82	0.14	0.28	-1.34	0.1083	0.6057	LOC100040054	PREDICTED: X-linked lymphocyte-regulated protein PM1-like, transcript variant 1 (LOC100040054), mRNA.	Coding
TC0300002780.mm.1	5.77	6.18	0.32	0.07	-1.34	0.3112	0.7338			NonCoding
TC1200002608.mm.1	5.32	5.73	0.09	0.39	-1.34	0.576	0.8526	Ighv1-14	immunoglobulin heavy variable 1-14	Coding
TC0400003464.mm.1	4.64	5.06	0.12	0.24	-1.34	0.0927	0.5936	Gm12887	predicted gene 12887	Coding
TC1400000697.mm.1	4.61	5.03	0.06	0.2	-1.34	0.0524	0.5579	Trav6-5	T cell receptor alpha variable 6-5	Coding
TC0400002843.mm.1	5.67	6.09	0.19	0.15	-1.33	0.0394	0.549			NonCoding
TC0900001502.mm.1	4.29	4.7	0.07	0.11	-1.33	0.0055	0.5103			NonCoding
TC1400002078.mm.1	5.11	5.53	0.11	0.25	-1.33	0.218	0.682			NonCoding
TC1300000212.mm.1	4.48	4.9	0.08	0.24	-1.33	0.196	0.6669	Vmn1r-ps108	vomeronasal 1 receptor, pseudogene 108	Multiple_Complex
TC1400001821.mm.1	4.77	5.19	0.1	0.19	-1.33	0.0265	0.5316	Gm3573	predicted gene 3573 [Source:MGI Symbol;Acc:MGI:3781750]	Coding
TC0400002921.mm.1	12.69	13.11	0.32	0.31	-1.33	0.7251	0.9107	Mir466h	microRNA 466h	Multiple_Complex
TC0200003502.mm.1	3.98	4.4	0.17	0.12	-1.33	0.0585	0.5647			NonCoding
TC1100003293.mm.1	7.42	7.84	0.21	0.33	-1.33	0.3646	0.758	Gm11192; RP23-185A18.10	predicted gene 11192 [Source:MGI Symbol;Acc:MGI:3709388]; novel transcript	NonCoding
TC1300000222.mm.1	4.54	4.96	0.15	0.13	-1.33	0.0935	0.5936	Vmn1r-ps125	vomeronasal 1 receptor, pseudogene 125	Multiple_Complex
TC0X00002610.mm.1	3.82	4.23	0.06	0.2	-1.33	0.0537	0.5591	Gm14786	predicted gene 14786 [Source:MGI Symbol;Acc:MGI:3705742]	Multiple_Complex
TC0400000223.mm.1	15.64	16.06	0.35	0.22	-1.33	0.332	0.7447	Gm25173	predicted gene, 25173 [Source:MGI Symbol;Acc:MGI:5454950]	Small_RNA
TC0500002689.mm.1	15.64	16.06	0.35	0.22	-1.33	0.332	0.7447	Gm25211	predicted gene, 25211 [Source:MGI Symbol;Acc:MGI:5454988]	Small_RNA
TC1100001603.mm.1	15.64	16.06	0.35	0.22	-1.33	0.332	0.7447	Gm26324	predicted gene, 26324 [Source:MGI Symbol;Acc:MGI:5456101]	Small_RNA
TC1200001300.mm.1	15.64	16.06	0.35	0.22	-1.33	0.332	0.7447	Gm23732	predicted gene, 23732 [Source:MGI Symbol;Acc:MGI:5453509]	Small_RNA
TC0200001172.mm.1	4.23	4.65	0.16	0.1	-1.33	0.0147	0.5103	Gm13752	predicted gene 13752	NonCoding
TC0900002466.mm.1	6.65	7.07	0.26	0.23	-1.33	0.39	0.7678			NonCoding
TC0400000553.mm.1	6.63	7.04	0.25	0.13	-1.33	0.2808	0.7177			NonCoding
TC0600000818.mm.1	9.52	9.93	0.23	0.17	-1.33	0.3366	0.7467	Rpl34-ps1	ribosomal protein L34, pseudogene 1	Multiple_Complex
TC0800000573.mm.1	4.09	4.51	0.23	0.32	-1.33	0.3391	0.7478			NonCoding
TC0100001957.mm.1	5.75	6.16	0.45	0.07	-1.33	0.1755	0.6563	Cpa6	carboxypeptidase A6; carboxypeptidase A6 (Cpa6), mRNA.	Multiple_Complex
TC0200000684.mm.1	14.25	14.66	0.33	0.23	-1.33	0.293	0.7237	Gm22306	predicted gene, 22306 [Source:MGI Symbol;Acc:MGI:5452083]	Small_RNA
TC0Y00000483.mm.1	6.23	6.64	0.41	0.13	-1.33	0.1255	0.6179			NonCoding
TC0900002598.mm.1	4.45	4.86	0.05	0.24	-1.33	0.1212	0.6139			NonCoding
TC1000001047.mm.1	4.75	5.16	0.14	0.43	-1.33	0.1797	0.6582			NonCoding
TC0300001684.mm.1	5.92	6.33	0.19	0.17	-1.33	0.1214	0.614			NonCoding
TC0300002331.mm.1	14.96	15.38	0.35	0.22	-1.33	0.3259	0.742	Gm26465	predicted gene, 26465 [Source:MGI Symbol;Acc:MGI:5456242]	Small_RNA
TC0600000130.mm.1	14.96	15.38	0.35	0.22	-1.33	0.3259	0.742	Gm25021	predicted gene, 25021 [Source:MGI Symbol;Acc:MGI:5454798]	Small_RNA
TC0900002769.mm.1	14.96	15.38	0.35	0.22	-1.33	0.3259	0.742	Gm24864	predicted gene, 24864	Small_RNA
TC1400002056.mm.1	14.96	15.38	0.35	0.22	-1.33	0.3259	0.742	Gm24424	predicted gene, 24424 [Source:MGI Symbol;Acc:MGI:5454201]	Small_RNA
TC1700001921.mm.1	14.96	15.38	0.35	0.22	-1.33	0.3259	0.742	Gm24389	predicted gene, 24389 [Source:MGI Symbol;Acc:MGI:5454166]	Small_RNA
TC0X00002998.mm.1	5.25	5.67	0.24	0.25	-1.33	0.5581	0.8461	Gm10344	predicted gene 10344	Coding
TC1000002047.mm.1	5.6	6.02	0.09	0.32	-1.33	0.3744	0.7623	Gm22948	predicted gene, 22948	NonCoding
TC0500000828.mm.1	5.82	6.23	0.47	0.22	-1.33	0.2446	0.6978	Gm7056	predicted gene 7056; predicted gene 7056 (Gm7056), non-coding RNA.	Multiple_Complex
TC0400002698.mm.1	4.6	5.01	0.23	0.18	-1.33	0.1262	0.6179			NonCoding
TC1700001567.mm.1	4.9	5.32	0.19	0.25	-1.33	0.1039	0.6021	Gm9772	predicted gene 9772 [Source:MGI Symbol;Acc:MGI:3641789]	Coding
TC1700002082.mm.1	4.4	4.82	0.05	0.11	-1.33	0.0068	0.5103			NonCoding
TC1400001357.mm.1	5.27	5.68	0.06	0.4	-1.33	0.0515	0.5563	Gm17221	predicted gene 17221 [Source:MGI Symbol;Acc:MGI:4938048]	Multiple_Complex
TC0X00001595.mm.1	6.62	7.04	0.26	0.12	-1.33	0.0924	0.5936	Gm24281	predicted gene, 24281 [Source:MGI Symbol;Acc:MGI:5454058]	Small_RNA
TC0800000570.mm.1	5.62	6.03	0.19	0.12	-1.33	0.0272	0.5318	Gm19744	PREDICTED: predicted gene, 19744 (Gm19744), miscRNA.	NonCoding
TC0100001065.mm.1	3.68	4.1	0.1	0.35	-1.33	0.4872	0.8159	Mir6346	microRNA 6346 [Source:MGI Symbol;Acc:MGI:5531211]	Precursor_microRNA
TSUnmapped00000103.mm.1	3.68	4.1	0.1	0.35	-1.33	0.4872	0.8159	Mir6346	microRNA 6346	Precursor_microRNA
TC0300002146.mm.1	6	6.41	0.27	0.21	-1.33	0.0699	0.579	Gm23477	predicted gene, 23477 [Source:MGI Symbol;Acc:MGI:5453254]	Small_RNA
TC1500001065.mm.1	9.45	9.12	0.11	0.17	1.27	0.0326	0.5418	Grasp	GRP1 (general receptor for phosphoinositides 1)-associated scaffold protein	Coding
TC0200001841.mm.1	5.1	5.52	0.17	0.13	-1.33	0.013	0.5103	Gm14050	predicted gene 14050 [Source:MGI Symbol;Acc:MGI:3651732]	Multiple_Complex
TC1400000461.mm.1	4.71	5.13	0.19	0.2	-1.33	0.0827	0.5877	Gm8207	predicted gene 8207 [Source:MGI Symbol;Acc:MGI:3646502]	Pseudogene
TC1000002126.mm.1	9.6	10.01	0.28	0.09	-1.33	0.1457	0.6367			NonCoding
TC1500001911.mm.1	4.96	5.37	0.09	0.19	-1.33	0.0278	0.5338			NonCoding
TC1300001317.mm.1	3.85	4.27	0.05	0.1	-1.33	0.0053	0.5103			NonCoding
TC0500000782.mm.1	4.56	4.97	0.07	0.15	-1.33	0.0226	0.5242			NonCoding
TC0400003424.mm.1	10.43	10.09	0.04	0.11	1.27	0.0133	0.5103	Ldha-ps2	lactate dehydrogenase A, pseudogene 2	Multiple_Complex
TC0500000958.mm.1	5.75	6.17	0.21	0.23	-1.33	0.1285	0.6197			NonCoding
TC0500002230.mm.1	5.22	5.64	0.18	0.27	-1.33	0.1118	0.6076			NonCoding
TC0600000375.mm.1	4.95	5.36	0.45	0.2	-1.33	0.2597	0.7063	Gm16563	predicted gene 16563 [Source:MGI Symbol;Acc:MGI:4414983]	Multiple_Complex
TC0900001283.mm.1	6.51	6.92	0.18	0.33	-1.33	0.4112	0.7785			NonCoding
TC0200003690.mm.1	6.51	6.92	0.05	0.23	-1.33	0.0285	0.5356			NonCoding
TC1000002732.mm.1	4.44	4.85	0.11	0.12	-1.33	0.0334	0.5434			NonCoding
TC1600000885.mm.1	6.47	6.89	0.17	0.25	-1.33	0.0984	0.5979			NonCoding
TC1600001853.mm.1	9.73	10.14	0.07	0.36	-1.33	0.1742	0.656			NonCoding
TC1100000176.mm.1	5.28	5.69	0.2	0.03	-1.33	0.0534	0.5591	Gm23093	predicted gene, 23093 [Source:MGI Symbol;Acc:MGI:5452870]	Small_RNA
TC1700000679.mm.1	10.6	11.01	0.4	0.03	-1.33	0.4788	0.8119	Gm25128	predicted gene, 25128 [Source:MGI Symbol;Acc:MGI:5454905]	Small_RNA
TC1600000459.mm.1	14.54	14.96	0.24	0.28	-1.33	0.1999	0.6685	n-R5s33	nuclear encoded rRNA 5S 33 [Source:MGI Symbol;Acc:MGI:4421878]	Ribosomal
TC0400000853.mm.1	5.14	5.55	0.03	0.32	-1.33	0.1372	0.6275			NonCoding
TC1100003170.mm.1	3.43	3.84	0.15	0.24	-1.33	0.1428	0.6342	Olfr381	olfactory receptor 381	Coding
TC0100001519.mm.1	3.59	4.01	0.32	0.23	-1.33	0.3501	0.7531	Gm24637	predicted gene, 24637 [Source:MGI Symbol;Acc:MGI:5454414]	Small_RNA
TC1000001765.mm.1	8.57	8.98	0.13	0.27	-1.33	0.2097	0.6753	LOC100862331	PREDICTED: uncharacterized LOC100862331 (LOC100862331), miscRNA.	NonCoding
TC0300002435.mm.1	5.5	5.91	0.16	0.07	-1.33	0.0333	0.5434	Gm10696	predicted gene 10696	Coding
TC0X00000284.mm.1	4.07	4.49	0.07	0.07	-1.33	0.0026	0.5091	Gm21789	predicted gene, 21789 [Source:MGI Symbol;Acc:MGI:5433953]	Coding
TC0200002618.mm.1	5.29	5.7	0.43	0.14	-1.33	0.5369	0.8385			NonCoding
TC0300002933.mm.1	5.16	5.57	0.65	0.36	-1.33	0.5505	0.8429	Gm24515	predicted gene, 24515 [Source:MGI Symbol;Acc:MGI:5454292]	Precursor_microRNA
TC1600001643.mm.1	9.1	8.75	0.06	0.08	1.27	0.0093	0.5103	Boc	biregional cell adhesion molecule-related/down-regulated by oncogenes (Cdon) binding protein	Coding
TC0500001791.mm.1	4.11	4.52	0.08	0.17	-1.33	0.0688	0.5773	Gm3402; Gm3415	predicted gene 3402 (Gm3402), mRNA.; predicted gene 3415 (Gm3415), mRNA.; predicted gene 3415	Coding
TC0600001213.mm.1	9.21	9.62	0.13	0.21	-1.33	0.1551	0.642			NonCoding
TC0100003209.mm.1	6.9	7.31	0.27	0.13	-1.33	0.1908	0.6632	Gm23672	predicted gene, 23672 [Source:MGI Symbol;Acc:MGI:5453449]	Small_RNA
TC1200001497.mm.1	6.55	6.96	0.16	0.07	-1.33	0.0095	0.5103			NonCoding
TC1600000590.mm.1	9.21	9.62	0.17	0.17	-1.33	0.0447	0.552			NonCoding
TC1600001380.mm.1	11.54	11.2	0.01	0.1	1.27	0.0039	0.5103	Dgkg	diacylglycerol kinase, gamma	Multiple_Complex
TC0600003462.mm.1	7.8	8.21	0.18	0.42	-1.33	0.3527	0.7539			NonCoding
TC0Y00000065.mm.1	6.1	6.51	0.46	0.19	-1.33	0.0808	0.5871	Gm20926	predicted gene, 20926	Coding
TC1100001539.mm.1	5.15	5.56	0.3	0.04	-1.33	0.0923	0.5936			NonCoding
TC0400002361.mm.1	4.89	5.3	0.07	0.34	-1.33	0.109	0.6059			NonCoding
TC1500000968.mm.1	6.75	7.16	0.19	0.38	-1.33	0.2366	0.6935	Gm25668	predicted gene, 25668 [Source:MGI Symbol;Acc:MGI:5455445]	Small_RNA
TC0700001045.mm.1	6.97	7.38	0.2	0.11	-1.33	0.0935	0.5936	Gm24880	predicted gene, 24880 [Source:MGI Symbol;Acc:MGI:5454657]	Ribosomal
TC1300002695.mm.1	5.59	6	0.46	0.21	-1.33	0.5291	0.835			NonCoding
TC1300000617.mm.1	5.18	5.59	0.1	0.24	-1.33	0.0582	0.5647	LOC100862222	PREDICTED: uncharacterized LOC100862222 (LOC100862222), miscRNA.	NonCoding
TC1800001439.mm.1	3.32	3.73	0.07	0.21	-1.33	0.0788	0.5852			NonCoding
TC0300001228.mm.1	14.17	14.58	0.14	0.17	-1.33	0.0675	0.5765			Precursor_microRNA
TC0300003109.mm.1	5.45	5.86	0.12	0.22	-1.33	0.1354	0.6254			NonCoding
TC0500002794.mm.1	7.72	8.13	0.2	0.17	-1.33	0.2164	0.6804			NonCoding
TC0500001183.mm.1	5.18	5.59	0.14	0.48	-1.33	0.6653	0.8881	Gm6588	predicted gene 6588	Coding
TC0Y00000334.mm.1	5.46	5.87	0.28	0.15	-1.33	0.2776	0.7169	LOC100504515	PREDICTED: uncharacterized LOC100504515 (LOC100504515), mRNA.	Coding
TC0400000639.mm.1	6.54	6.95	0.15	0.08	-1.33	0.015	0.5103			NonCoding
TC1700002575.mm.1	5.07	5.48	0.14	0.37	-1.33	0.2039	0.6714			NonCoding
TC0600001408.mm.1	3.95	4.36	0.13	0.02	-1.33	0.0033	0.5091	Gm25891	predicted gene, 25891 [Source:MGI Symbol;Acc:MGI:5455668]	Small_RNA
TC0600001410.mm.1	3.95	4.36	0.13	0.02	-1.33	0.0033	0.5091	Gm25065	predicted gene, 25065 [Source:MGI Symbol;Acc:MGI:5454842]	Small_RNA
TC1600000165.mm.1	3.94	4.35	0.1	0.37	-1.33	0.1945	0.6658			NonCoding
TC0Y00000380.mm.1	5.86	6.27	0.39	0.09	-1.33	0.1211	0.6138			NonCoding
TC0Y00000389.mm.1	5.86	6.27	0.39	0.09	-1.33	0.1211	0.6138			NonCoding
TC0200002079.mm.1	6.27	6.68	0.05	0.09	-1.33	0.002	0.5091			NonCoding
TC1300000319.mm.1	4.61	5.02	0.18	0.38	-1.33	0.3351	0.7459			NonCoding
TC0100002290.mm.1	5.31	5.72	0.2	0.13	-1.33	0.0427	0.5512			NonCoding
TC0600000470.mm.1	5.31	5.72	0.39	0.16	-1.33	0.2454	0.6983	Olfr449	olfactory receptor 449	Coding
TC0800000041.mm.1	4.24	4.65	0.2	0.06	-1.33	0.0663	0.5749	LOC100862276	PREDICTED: uncharacterized LOC100862276 (LOC100862276), miscRNA.	NonCoding
TC0400001299.mm.1	4.94	5.35	0.07	0.23	-1.33	0.0415	0.5512			NonCoding
TC1100002910.mm.1	5.64	6.05	0.23	0.11	-1.33	0.073	0.581			NonCoding
TC1400000147.mm.1	6.33	6.74	0.15	0.09	-1.33	0.0122	0.5103			NonCoding
TC0600002442.mm.1	6.39	6.79	0.13	0.36	-1.33	0.2784	0.717	Igkv4-56	immunoglobulin kappa chain variable 4-56	Coding
TC1700000737.mm.1	5.22	5.63	0.09	0.11	-1.33	0.0115	0.5103	Gm20450	predicted gene 20450 [Source:MGI Symbol;Acc:MGI:5141915]	Pseudogene
TC0500002444.mm.1	12.58	12.99	0.13	0.2	-1.33	0.0269	0.5318			NonCoding
TC0100000460.mm.1	10.79	11.2	0.46	0.32	-1.33	0.5955	0.8592	Snord11	small nucleolar RNA, C/D box 11	Small_RNA
TC0Y00000090.mm.1	6.72	7.13	0.49	0.08	-1.33	0.1989	0.6677			NonCoding
TC0Y00000100.mm.1	6.72	7.13	0.49	0.08	-1.33	0.1989	0.6677			NonCoding
TC0Y00000105.mm.1	6.72	7.13	0.49	0.08	-1.33	0.1989	0.6677			NonCoding
TC0Y00000137.mm.1	6.72	7.13	0.49	0.08	-1.33	0.1989	0.6677			NonCoding
TC0Y00000139.mm.1	6.72	7.13	0.49	0.08	-1.33	0.1989	0.6677			NonCoding
TC0Y00000346.mm.1	6.72	7.13	0.49	0.08	-1.33	0.1989	0.6677			NonCoding
TC0Y00000348.mm.1	6.72	7.13	0.49	0.08	-1.33	0.1989	0.6677			NonCoding
TC0Y00000407.mm.1	6.72	7.13	0.49	0.08	-1.33	0.1989	0.6677			NonCoding
TC0Y00000549.mm.1	6.72	7.13	0.49	0.08	-1.33	0.1989	0.6677			NonCoding
TC0200004561.mm.1	5.79	6.2	0.08	0.27	-1.33	0.115	0.6095	LOC100861602	PREDICTED: uncharacterized LOC100861602 (LOC100861602), miscRNA.	NonCoding
TC1400001398.mm.1	6.58	6.98	0.24	0.25	-1.33	0.1582	0.6433	Gm3344	predicted gene 3344 [Source:MGI Symbol;Acc:MGI:3781522]	Pseudogene
TC1800000573.mm.1	5.09	5.5	0.14	0.14	-1.33	0.1022	0.6012			NonCoding
TC0100002585.mm.1	6.34	6.75	0.1	0.09	-1.33	0.0108	0.5103			NonCoding
TC1100002191.mm.1	5.52	5.93	0.16	0.3	-1.33	0.2754	0.7158	Gm11984	predicted gene 11984 [Source:MGI Symbol;Acc:MGI:3650611]	Multiple_Complex
TC1100000469.mm.1	6.26	6.67	0.25	0.17	-1.33	0.3918	0.769	Fndc9	fibronectin type III domain containing 9	Coding
TC1100001032.mm.1	3.57	3.98	0.25	0.14	-1.33	0.3071	0.7312	Olfr397	olfactory receptor 397	Coding
TC0700000536.mm.1	4.2	4.61	0.19	0.12	-1.33	0.0737	0.5816	Gm26554	predicted gene, 26554 [Source:MGI Symbol;Acc:MGI:5477048]	NonCoding
TC1500000422.mm.1	11.77	12.17	0.09	0.14	-1.33	0.0216	0.5209	Gm19347	PREDICTED: predicted gene, 19347 (Gm19347), miscRNA.	NonCoding
TC0800000202.mm.1	5.79	6.2	0.12	0.06	-1.33	0.0105	0.5103			NonCoding
TC1100001264.mm.1	5.01	5.41	0.22	0.12	-1.33	0.0524	0.5579	Wfdc17	WAP four-disulfide core domain 17	Coding
TC1100001836.mm.1	4.5	4.9	0.04	0.02	-1.33	9.76e-05	0.3785	Gm11684; RP23-103A1.1	predicted gene 11684 [Source:MGI Symbol;Acc:MGI:3651604]; novel transcript	NonCoding
TC0X00000230.mm.1	4.73	5.14	0.11	0.22	-1.33	0.1858	0.6596	Gm25553	predicted gene, 25553 [Source:MGI Symbol;Acc:MGI:5455330]	Ribosomal
TC0X00001648.mm.1	4.04	4.45	0.12	0.22	-1.33	0.0506	0.5554	Gm25557	predicted gene, 25557	NonCoding
TC1400001812.mm.1	5.95	6.36	0.09	0.14	-1.33	0.0104	0.5103	Gm6401	predicted gene 6401 [Source:MGI Symbol;Acc:MGI:3645739]	Coding
TC0700002514.mm.1	5.4	5.81	0.28	0.15	-1.33	0.0808	0.5871	Gm8653; Gm6164	predicted gene 8653; predicted gene 6164	Coding
TC0700002557.mm.1	5.4	5.81	0.28	0.15	-1.33	0.0808	0.5871	Gm8653; Gm6164	predicted gene 8653 (Gm8653), mRNA.; predicted gene 6164 (Gm6164), mRNA.; predicted gene 8653	Coding
TC0100000178.mm.1	12.07	12.47	0.11	0.05	-1.33	0.0022	0.5091			NonCoding
TC1700002364.mm.1	12.07	12.47	0.11	0.05	-1.33	0.0022	0.5091			NonCoding
TC0600000282.mm.1	5.05	5.46	0.16	0.54	-1.33	0.3294	0.7433			NonCoding
TC0200001448.mm.1	9.8	9.45	0.04	0.15	1.27	0.0128	0.5103	Trp53i11	transformation related protein 53 inducible protein 11	Multiple_Complex
TC1100002277.mm.1	6.98	7.38	0.25	0.22	-1.33	0.2623	0.7076			NonCoding
TC1500001337.mm.1	4.04	4.45	0.17	0.24	-1.33	0.3706	0.7615	Gm24476	predicted gene, 24476 [Source:MGI Symbol;Acc:MGI:5454253]	Ribosomal
TC1000001042.mm.1	6.76	7.17	0.14	0.28	-1.33	0.0867	0.5903			NonCoding
TC0900002033.mm.1	4.55	4.96	0.07	0.23	-1.33	0.0874	0.5911	Gm17689	predicted gene, 17689	Coding
TC0900000140.mm.1	5.1	5.51	0.25	0.21	-1.33	0.0949	0.5948	Olfr830	olfactory receptor 830	Coding
TC1400001250.mm.1	7.5	7.91	0.17	0.43	-1.33	0.5427	0.8404			NonCoding
TC0800002329.mm.1	4.85	5.26	0.09	0.21	-1.33	0.0278	0.5338	Gm15356; AC122800.3	predicted gene 15356 [Source:MGI Symbol;Acc:MGI:3705102]; novel transcript	NonCoding
TC0400003037.mm.1	4.01	4.42	0.24	0.19	-1.33	0.1262	0.6179			NonCoding
TC1800000329.mm.1	5.11	5.51	0.14	0.11	-1.33	0.0109	0.5103			NonCoding
TC0100003189.mm.1	4.4	4.81	0.18	0.17	-1.33	0.1134	0.6089			NonCoding
TC0900000933.mm.1	4.8	5.2	0.04	0.18	-1.33	0.0296	0.5363			NonCoding
TC0600003578.mm.1	3.96	4.37	0.06	0.25	-1.33	0.1113	0.6068	Igkv5-45	immunoglobulin kappa chain variable 5-45	Coding
TC1000001798.mm.1	9.28	9.69	0.1	0.07	-1.33	0.0074	0.5103			NonCoding
TC0400003985.mm.1	5.44	5.84	0.13	0.15	-1.33	0.0573	0.5642			NonCoding
TC0M00000021.mm.1	13.92	14.32	1.03	0.19	-1.33	0.1691	0.6523	mt-Ta	mitochondrially encoded tRNA alanine [Source:MGI Symbol;Acc:MGI:102491]	tRNA
TC1200000192.mm.1	4.16	4.56	0.1	0.28	-1.33	0.2076	0.6746			NonCoding
TC1800000077.mm.1	6.11	6.52	0.16	0.06	-1.33	0.0167	0.5113			NonCoding
TC1100001034.mm.1	3.87	4.27	0.02	0.42	-1.33	0.1632	0.6463	Olfr400-ps1	olfactory receptor 400, pseudogene 1	Pseudogene
TC0600001989.mm.1	3.24	3.65	0.18	0.17	-1.33	0.2224	0.685	Mir182	microRNA 182	Precursor_microRNA
TC0500002862.mm.1	4.25	4.65	0.18	0.14	-1.33	0.1574	0.643			NonCoding
TC0200002086.mm.1	4.97	5.37	0.24	0.17	-1.33	0.0713	0.5807	Gm14065	predicted gene 14065 [Source:MGI Symbol;Acc:MGI:3649739]	Multiple_Complex
TC0400003629.mm.1	7.95	7.61	0.02	0.06	1.27	0.0011	0.5091	Serinc2	serine incorporator 2	Coding
TC0500000808.mm.1	4.65	5.05	0.37	0.36	-1.32	0.2554	0.7034	Gm7714	predicted gene 7714	Coding
TC0200001343.mm.1	3.8	4.21	0.21	0.1	-1.32	0.1126	0.6084	Olfr1265	olfactory receptor 1265	Coding
TC0300002528.mm.1	8.07	8.48	0.15	0.08	-1.32	0.0143	0.5103	Gm22581	predicted gene, 22581 [Source:MGI Symbol;Acc:MGI:5452358]	Small_RNA
TC0X00001976.mm.1	5.01	5.42	0.06	0.19	-1.32	0.0196	0.5187	Gm7350	predicted gene 7350 [Source:MGI Symbol;Acc:MGI:3779733]	Pseudogene
TC0100002604.mm.1	14.77	14.43	0.13	0.14	1.27	0.0278	0.5338	Tuba4a	tubulin, alpha 4A	Coding
TC1500000097.mm.1	3.98	4.38	0.09	0.24	-1.32	0.2227	0.685			NonCoding
TC1900001725.mm.1	7.49	7.9	0.15	0.2	-1.32	0.161	0.6455	Gm22561	predicted gene, 22561	NonCoding
TC0900000812.mm.1	15.43	15.84	0.41	0.23	-1.32	0.4875	0.816	Snord16a	small nucleolar RNA, C/D box 16A	Small_RNA
TC1500001413.mm.1	7.08	7.48	0.21	0.15	-1.32	0.0802	0.5862	Mir6951	microRNA 6951	Precursor_microRNA
TC1600000240.mm.1	5.5	5.9	0.19	0.35	-1.32	0.0851	0.5888	Gm26170	predicted gene, 26170 [Source:MGI Symbol;Acc:MGI:5455947]	Small_RNA
TC1900000653.mm.1	4.44	4.85	0.07	0.19	-1.32	0.0844	0.5881			NonCoding
TC1200000444.mm.1	5.83	6.24	0.09	0.18	-1.32	0.0502	0.5549	1700104L18Rik	RIKEN cDNA 1700104L18 gene	NonCoding
TC0400003259.mm.1	3.89	4.3	0.03	0.22	-1.32	0.0409	0.5512	Gm23589	predicted gene, 23589 [Source:MGI Symbol;Acc:MGI:5453366]	Small_RNA
TC0500003267.mm.1	4.79	5.2	0.17	0.22	-1.32	0.2116	0.6759			NonCoding
TC1500002042.mm.1	9.78	9.43	0.09	0.08	1.27	0.0264	0.5316	Dennd6b	DENN/MADD domain containing 6B	Coding
TC0400001847.mm.1	4.31	4.72	0.08	0.3	-1.32	0.1236	0.6159	Gm13128	predicted gene 13128	Coding
TC1700002054.mm.1	3.59	3.99	0.3	0.47	-1.32	0.5151	0.8284	Olfr93	olfactory receptor 93	Coding
TC0400000012.mm.1	5.45	5.85	0.38	0.05	-1.32	0.408	0.7765			NonCoding
TC0Y00000487.mm.1	5.35	5.76	0.05	0.16	-1.32	0.0082	0.5103	Gm20917	predicted gene, 20917 (Gm20917), mRNA.; predicted gene, 20917	Coding
TC1400002501.mm.1	5.07	5.48	0.15	0.17	-1.32	0.0944	0.5938			NonCoding
TC0X00001237.mm.1	4.83	5.23	0.11	0.38	-1.32	0.1658	0.6492	Gm14971	predicted gene 14971 [Source:MGI Symbol;Acc:MGI:3705577]	Multiple_Complex
TC0100000981.mm.1	4.49	4.89	0.48	0.5	-1.32	0.7097	0.9046	Gm23434	predicted gene, 23434 [Source:MGI Symbol;Acc:MGI:5453211]	Small_RNA
TC0200001568.mm.1	5.9	6.31	0.15	0.23	-1.32	0.1561	0.6421			NonCoding
TC0600000112.mm.1	4.53	4.93	0.21	0.15	-1.32	0.0531	0.5585			NonCoding
TC1900000267.mm.1	4.11	4.51	0.06	0.5	-1.32	0.2284	0.6888	Olfr1462	olfactory receptor 1462	Coding
TC0X00000358.mm.1	6.6	7	0.23	0.13	-1.32	0.0625	0.5689			NonCoding
TC0X00001561.mm.1	13.2	13.61	0.11	0.17	-1.32	0.0182	0.5155			NonCoding
TC1000001264.mm.1	13.2	13.61	0.11	0.17	-1.32	0.0182	0.5155			NonCoding
TC0200004048.mm.1	4.57	4.97	0.35	0.2	-1.32	0.2833	0.7191	Olfr1226	olfactory receptor 1226	Coding
TC0300001931.mm.1	7.18	7.59	0.18	0.32	-1.32	0.1046	0.6024			NonCoding
TC0100000384.mm.1	6.13	6.53	0.05	0.25	-1.32	0.1419	0.6331	Gm24349	predicted gene, 24349 [Source:MGI Symbol;Acc:MGI:5454126]	Small_RNA
TC0500003396.mm.1	7.28	7.68	0.08	0.03	-1.32	0.001	0.5091			NonCoding
TC0600003385.mm.1	7.14	7.54	0.09	0.23	-1.32	0.1277	0.6191			NonCoding
TC0Y00000215.mm.1	5.56	5.97	0.19	0.04	-1.32	0.0267	0.5318	LOC380994; Gm20736	similar to Sycp3 like Y-linked, mRNA (cDNA clone MGC:118285 IMAGE:6705131), complete cds.; predicted gene, 20736	Coding
TC0Y00000321.mm.1	5.56	5.97	0.19	0.04	-1.32	0.0267	0.5318	LOC380994; Gm20736	similar to Sycp3 like Y-linked, mRNA (cDNA clone MGC:118285 IMAGE:6705131), complete cds.; predicted gene, 20736	Coding
TC0200001483.mm.1	6.34	6.75	0.02	0.15	-1.32	0.0064	0.5103	Gm17075	predicted gene 17075 [Source:MGI Symbol;Acc:MGI:4937902]	Multiple_Complex
TC0700000266.mm.1	5.83	6.23	0.28	0.12	-1.32	0.3564	0.7553	Gm26062	predicted gene, 26062 [Source:MGI Symbol;Acc:MGI:5455839]	Small_RNA
TC0600000309.mm.1	6.24	6.64	0.15	0.15	-1.32	0.091	0.5932			NonCoding
TC0700003890.mm.1	4.97	5.38	0.33	0.13	-1.32	0.2354	0.6935	Olfr605	olfactory receptor 605	Coding
TC1100000194.mm.1	7.49	7.89	0.19	0.06	-1.32	0.0387	0.547			NonCoding
TC0100000764.mm.1	4.87	5.27	0.52	0.23	-1.32	0.4921	0.8185	Gm16094; AC147806.5	predicted gene 16094 [Source:MGI Symbol;Acc:MGI:3801967]; Novel transcript	NonCoding
TC1300002724.mm.1	9.47	9.88	0.16	0.01	-1.32	0.01	0.5103			NonCoding
TC0600001799.mm.1	6.79	7.2	0.12	0.03	-1.32	0.0063	0.5103	LOC100862129	PREDICTED: uncharacterized LOC100862129 (LOC100862129), miscRNA.	NonCoding
TC0600000467.mm.1	4.8	5.2	0.16	0.21	-1.32	0.2118	0.6762	Olfr452	olfactory receptor 452	Coding
TC0X00001692.mm.1	8.65	9.05	0.32	0.35	-1.32	0.3602	0.756	Gm19528	PREDICTED: predicted gene, 19528, transcript variant 1 (Gm19528), miscRNA.	NonCoding
TC0X00002668.mm.1	4.4	4.8	0.23	0.07	-1.32	0.1731	0.6553	Asb12	ankyrin repeat and SOCS box-containing 12	Coding
TC1000001453.mm.1	4.51	4.91	0.17	0.21	-1.32	0.0567	0.5619			NonCoding
TC0300003197.mm.1	6.54	6.95	0.14	0.12	-1.32	0.0744	0.582			NonCoding
TC0700003534.mm.1	9.96	10.36	0.19	0.28	-1.32	0.1472	0.637			NonCoding
TC0800003214.mm.1	6.02	6.42	0.16	0.15	-1.32	0.1377	0.628			NonCoding
TC1000002354.mm.1	5.77	6.18	0.12	0.09	-1.32	0.0145	0.5103			NonCoding
TC0600002193.mm.1	6.23	6.63	0.06	0.36	-1.32	0.3625	0.7574	Gm25161	predicted gene, 25161 [Source:MGI Symbol;Acc:MGI:5454938]	Small_RNA
TC0900002429.mm.1	5.35	5.75	0.05	0.21	-1.32	0.0379	0.547	Gm23668	predicted gene, 23668 [Source:MGI Symbol;Acc:MGI:5453445]	Ribosomal
TC0300001996.mm.1	13.36	13.76	0.46	0.56	-1.32	0.1984	0.6676	Gm21954	predicted gene, 21954 [Source:MGI Symbol;Acc:MGI:5439423]	Coding
TC0Y00000327.mm.1	3.77	4.17	0.18	0.16	-1.32	0.08	0.5857	Gm21801	predicted gene, 21801 [Source:MGI Symbol;Acc:MGI:5433965]	Coding
TC0Y00000328.mm.1	3.77	4.17	0.18	0.16	-1.32	0.08	0.5857	Gm21914	predicted gene, 21914 [Source:MGI Symbol;Acc:MGI:5434078]	Coding
TC0200003802.mm.1	4.6	5.01	0.14	0.16	-1.32	0.0951	0.5949	Cyct	cytochrome c, testis	Coding
TC1300001668.mm.1	9.85	10.25	0.29	0.32	-1.32	0.5615	0.8466	Gm22358	predicted gene, 22358 [Source:MGI Symbol;Acc:MGI:5452135]	Small_RNA
TC0300001662.mm.1	4.72	5.12	0.24	0.07	-1.32	0.1392	0.6303			NonCoding
TC0900003151.mm.1	6.94	7.34	0.29	0.27	-1.32	0.3814	0.7654			NonCoding
TC0600003512.mm.1	4.54	4.94	0.2	0.35	-1.32	0.1522	0.6404	Igkv11-125	immunoglobulin kappa variable 11-125	Multiple_Complex
TC0700000876.mm.1	15.7	16.1	0.38	0.23	-1.32	0.3717	0.7621	Gm22969	predicted gene, 22969 [Source:MGI Symbol;Acc:MGI:5452746]	Small_RNA
TC0700000530.mm.1	4.25	4.65	0.2	0.23	-1.32	0.4346	0.7898			NonCoding
TC0200000669.mm.1	4.34	4.75	0.07	0.28	-1.32	0.2012	0.6693	Olfr50	olfactory receptor 50	Coding
TC0X00000587.mm.1	4.31	4.72	0.18	0.12	-1.32	0.0529	0.5581	Ctag2	cancer/testis antigen 2	Coding
TC1600001892.mm.1	8.18	8.58	0.26	0.29	-1.32	0.3555	0.7552			NonCoding
TC1200000627.mm.1	9.77	10.17	0.06	0.16	-1.32	0.043	0.5512			NonCoding
TC0200002224.mm.1	5.6	6	0.33	0.3	-1.32	0.3555	0.7553	LOC100861792	PREDICTED: uncharacterized LOC100861792 (LOC100861792), miscRNA.	NonCoding
TC1100001339.mm.1	11.57	11.97	0.51	0.16	-1.32	0.3793	0.7643	Rnu3b1	U3B small nuclear RNA 1 (Rnu3b1), small nuclear RNA.	Multiple_Complex
TC1100001340.mm.1	11.57	11.97	0.51	0.16	-1.32	0.3793	0.7643	Rnu3b3	U3B small nuclear RNA 3 (Rnu3b3), small nuclear RNA.	Multiple_Complex
TC1100001343.mm.1	11.57	11.97	0.51	0.16	-1.32	0.3793	0.7643	Rnu3b2	U3B small nuclear RNA 2 (Rnu3b2), small nuclear RNA.	Multiple_Complex
TC1800000162.mm.1	6.76	7.16	0.18	0.17	-1.32	0.1152	0.6097			NonCoding
TC1300001505.mm.1	8.39	8.79	0.22	0.21	-1.32	0.1721	0.6547			NonCoding
TC0X00002725.mm.1	9.98	10.38	0.11	0.15	-1.32	0.0603	0.5683	Gm14845	predicted gene 14845 [Source:MGI Symbol;Acc:MGI:3704515]	Pseudogene
TC0400003948.mm.1	5.35	5.75	0.36	0.12	-1.32	0.4054	0.7753	Gm13126	predicted gene 13126 [Source:MGI Symbol;Acc:MGI:3651475]	Multiple_Complex
TC0300000502.mm.1	4.06	4.46	0.32	0.26	-1.32	0.7978	0.936	Gm24946	predicted gene, 24946 [Source:MGI Symbol;Acc:MGI:5454723]	Small_RNA
TC0600000474.mm.1	3.77	4.17	0.07	0.25	-1.32	0.1903	0.6632	Olfr444	olfactory receptor 444	Coding
TC1600001349.mm.1	8.46	8.11	0.13	0.11	1.27	0.0255	0.5279	Alg3	asparagine-linked glycosylation 3 (alpha-1,3-mannosyltransferase)	Multiple_Complex
TC1700002346.mm.1	13.63	13.28	0.06	0.11	1.27	0.0167	0.5113	Slc25a23	solute carrier family 25 (mitochondrial carrier; phosphate carrier), member 23	Multiple_Complex
TC0700003061.mm.1	5.32	5.72	0.16	0.34	-1.32	0.1613	0.6455	Mrgprx1	MAS-related GPR, member X1	Coding
TC0Y00000056.mm.1	5.08	5.48	0.15	0.18	-1.32	0.0251	0.5273			NonCoding
TC0700003537.mm.1	4.23	4.63	0.07	0.48	-1.32	0.1951	0.6665			NonCoding
TC1200001807.mm.1	4.38	4.78	0.27	0.23	-1.32	0.2666	0.7101			NonCoding
TC1500002143.mm.1	4.19	4.59	0.18	0.18	-1.32	0.1041	0.6022			NonCoding
TC0300002646.mm.1	7.6	8	0.21	0.27	-1.32	0.4419	0.7932			NonCoding
TC0Y00000535.mm.1	4.8	5.2	0.1	0.31	-1.32	0.1436	0.6348	Gm21796	predicted gene, 21796	Coding
TC1000000967.mm.1	9.4	9.8	0.14	0.16	-1.32	0.0569	0.5627			NonCoding
TC1800000167.mm.1	4.03	4.43	0.14	0.13	-1.32	0.0537	0.5591			NonCoding
TC1300000950.mm.1	8.55	8.95	0.25	0.23	-1.32	0.1868	0.6605			NonCoding
TC1200001641.mm.1	5.26	5.66	0.09	0.2	-1.32	0.0159	0.5103			NonCoding
TC0X00002909.mm.1	7.6	8	0.12	0.2	-1.32	0.0343	0.5452			NonCoding
TC0700002339.mm.1	4.44	4.84	0.17	0.32	-1.32	0.1901	0.663	Vmn1r-ps66	vomeronasal 1 receptor, pseudogene 66	Multiple_Complex
TC0900000564.mm.1	4.66	5.06	0.18	0.12	-1.32	0.0934	0.5936			NonCoding
TC1500001547.mm.1	3.73	4.13	0.11	0.32	-1.32	0.0558	0.5596			NonCoding
TC0Y00000181.mm.1	6.22	6.62	0.2	0.18	-1.32	0.1559	0.6421	Gm21806	predicted gene, 21806	Coding
TC0100000134.mm.1	5.26	5.66	0.38	0.29	-1.32	0.4644	0.8047			NonCoding
TC1500001585.mm.1	9.14	8.79	0.06	0.07	1.27	0.0043	0.5103	Mtss1	metastasis suppressor 1	Multiple_Complex
TC1100002788.mm.1	10.45	10.85	0.25	0.34	-1.32	0.3632	0.7578	Glra1	glycine receptor, alpha 1 subunit	Multiple_Complex
TC0700001193.mm.1	4.21	4.61	0.08	0.11	-1.32	0.0134	0.5103			NonCoding
TC0100001827.mm.1	5.07	5.47	0.29	0.26	-1.32	0.3578	0.7553			NonCoding
TC1900001396.mm.1	5.55	5.95	0.31	0.13	-1.32	0.2509	0.7012			NonCoding
TC0100000691.mm.1	15.65	16.05	0.38	0.21	-1.32	0.358	0.7553	Gm23934	predicted gene, 23934 [Source:MGI Symbol;Acc:MGI:5453711]	Small_RNA
TC0100001549.mm.1	15.65	16.05	0.38	0.21	-1.32	0.358	0.7553	Gm24182	predicted gene, 24182 [Source:MGI Symbol;Acc:MGI:5453959]	Small_RNA
TC0100002347.mm.1	15.65	16.05	0.38	0.21	-1.32	0.358	0.7553	Gm25829	predicted gene, 25829 [Source:MGI Symbol;Acc:MGI:5455606]	Small_RNA
TC0100002849.mm.1	15.65	16.05	0.38	0.21	-1.32	0.358	0.7553	Gm22360	predicted gene, 22360 [Source:MGI Symbol;Acc:MGI:5452137]	Small_RNA
TC0200002116.mm.1	15.65	16.05	0.38	0.21	-1.32	0.358	0.7553	Gm25583	predicted gene, 25583 [Source:MGI Symbol;Acc:MGI:5455360]	Small_RNA
TC0200004534.mm.1	15.65	16.05	0.38	0.21	-1.32	0.358	0.7553	Gm26496	predicted gene, 26496 [Source:MGI Symbol;Acc:MGI:5456273]	Small_RNA
TC0300000539.mm.1	15.65	16.05	0.38	0.21	-1.32	0.358	0.7553	Gm22295	predicted gene, 22295 [Source:MGI Symbol;Acc:MGI:5452072]	Small_RNA
TC0300001052.mm.1	15.65	16.05	0.38	0.21	-1.32	0.358	0.7553	Gm25869	predicted gene, 25869 [Source:MGI Symbol;Acc:MGI:5455646]	Small_RNA
TC0300001319.mm.1	15.65	16.05	0.38	0.21	-1.32	0.358	0.7553	Gm22682	predicted gene, 22682 [Source:MGI Symbol;Acc:MGI:5452459]	Small_RNA
TC0300001510.mm.1	15.65	16.05	0.38	0.21	-1.32	0.358	0.7553	Gm25127	predicted gene, 25127 [Source:MGI Symbol;Acc:MGI:5454904]	Small_RNA
TC0300001522.mm.1	15.65	16.05	0.38	0.21	-1.32	0.358	0.7553	Gm24458	predicted gene, 24458 [Source:MGI Symbol;Acc:MGI:5454235]	Small_RNA
TC0300001975.mm.1	15.65	16.05	0.38	0.21	-1.32	0.358	0.7553	Gm22798	predicted gene, 22798 [Source:MGI Symbol;Acc:MGI:5452575]	Small_RNA
TC0300003030.mm.1	15.65	16.05	0.38	0.21	-1.32	0.358	0.7553	Gm24260	predicted gene, 24260 [Source:MGI Symbol;Acc:MGI:5454037]	Small_RNA
TC0400000147.mm.1	15.65	16.05	0.38	0.21	-1.32	0.358	0.7553	Gm24978	predicted gene, 24978 [Source:MGI Symbol;Acc:MGI:5454755]	Small_RNA
TC0400003244.mm.1	15.65	16.05	0.38	0.21	-1.32	0.358	0.7553	Gm24967	predicted gene, 24967 [Source:MGI Symbol;Acc:MGI:5454744]	Small_RNA
TC0400003355.mm.1	15.65	16.05	0.38	0.21	-1.32	0.358	0.7553	Gm22092	predicted gene, 22092 [Source:MGI Symbol;Acc:MGI:5451869]	Small_RNA
TC0600000097.mm.1	15.65	16.05	0.38	0.21	-1.32	0.358	0.7553	Gm25737	predicted gene, 25737 [Source:MGI Symbol;Acc:MGI:5455514]	Small_RNA
TC0600001859.mm.1	15.65	16.05	0.38	0.21	-1.32	0.358	0.7553	Gm26058	predicted gene, 26058 [Source:MGI Symbol;Acc:MGI:5455835]	Small_RNA
TC0700001522.mm.1	15.65	16.05	0.38	0.21	-1.32	0.358	0.7553	Gm25405	predicted gene, 25405 [Source:MGI Symbol;Acc:MGI:5455182]	Small_RNA
TC0700002332.mm.1	15.65	16.05	0.38	0.21	-1.32	0.358	0.7553	Gm24414	predicted gene, 24414 [Source:MGI Symbol;Acc:MGI:5454191]	Small_RNA
TC0700003653.mm.1	15.65	16.05	0.38	0.21	-1.32	0.358	0.7553	Gm25790	predicted gene, 25790 [Source:MGI Symbol;Acc:MGI:5455567]	Small_RNA
TC0700004082.mm.1	15.65	16.05	0.38	0.21	-1.32	0.358	0.7553	Gm22822	predicted gene, 22822 [Source:MGI Symbol;Acc:MGI:5452599]	Small_RNA
TC0800001160.mm.1	15.65	16.05	0.38	0.21	-1.32	0.358	0.7553	Gm24693	predicted gene, 24693 [Source:MGI Symbol;Acc:MGI:5454470]	Small_RNA
TC0800001649.mm.1	15.65	16.05	0.38	0.21	-1.32	0.358	0.7553	Gm26427	predicted gene, 26427 [Source:MGI Symbol;Acc:MGI:5456204]	Small_RNA
TC0800002326.mm.1	15.65	16.05	0.38	0.21	-1.32	0.358	0.7553	Gm24205	predicted gene, 24205 [Source:MGI Symbol;Acc:MGI:5453982]	Small_RNA
TC0900000797.mm.1	15.65	16.05	0.38	0.21	-1.32	0.358	0.7553	Gm25064	predicted gene, 25064 [Source:MGI Symbol;Acc:MGI:5454841]	Small_RNA
TC0X00000451.mm.1	15.65	16.05	0.38	0.21	-1.32	0.358	0.7553	Gm22288	predicted gene, 22288 [Source:MGI Symbol;Acc:MGI:5452065]	Small_RNA
TC0X00000814.mm.1	15.65	16.05	0.38	0.21	-1.32	0.358	0.7553	Gm22580	predicted gene, 22580 [Source:MGI Symbol;Acc:MGI:5452357]	Small_RNA
TC0X00001641.mm.1	15.65	16.05	0.38	0.21	-1.32	0.358	0.7553	Gm26317	predicted gene, 26317 [Source:MGI Symbol;Acc:MGI:5456094]	Small_RNA
TC1000000146.mm.1	15.65	16.05	0.38	0.21	-1.32	0.358	0.7553	Gm25256	predicted gene, 25256 [Source:MGI Symbol;Acc:MGI:5455033]	Small_RNA
TC1000000683.mm.1	15.65	16.05	0.38	0.21	-1.32	0.358	0.7553	Gm24486	predicted gene, 24486 [Source:MGI Symbol;Acc:MGI:5454263]	Small_RNA
TC1000000826.mm.1	15.65	16.05	0.38	0.21	-1.32	0.358	0.7553	Gm24019	predicted gene, 24019 [Source:MGI Symbol;Acc:MGI:5453796]	Small_RNA
TC1000000832.mm.1	15.65	16.05	0.38	0.21	-1.32	0.358	0.7553	Gm26243	predicted gene, 26243 [Source:MGI Symbol;Acc:MGI:5456020]	Small_RNA
TC1000002939.mm.1	15.65	16.05	0.38	0.21	-1.32	0.358	0.7553	Gm25709	predicted gene, 25709 [Source:MGI Symbol;Acc:MGI:5455486]	Small_RNA
TC1100002111.mm.1	15.65	16.05	0.38	0.21	-1.32	0.358	0.7553	Gm24803	predicted gene, 24803 [Source:MGI Symbol;Acc:MGI:5454580]	Small_RNA
TC1200000429.mm.1	15.65	16.05	0.38	0.21	-1.32	0.358	0.7553	Gm24859	predicted gene, 24859 [Source:MGI Symbol;Acc:MGI:5454636]	Small_RNA
TC1200000950.mm.1	15.65	16.05	0.38	0.21	-1.32	0.358	0.7553	Gm22246	predicted gene, 22246 [Source:MGI Symbol;Acc:MGI:5452023]	Small_RNA
TC1200001440.mm.1	15.65	16.05	0.38	0.21	-1.32	0.358	0.7553	Gm22170	predicted gene, 22170 [Source:MGI Symbol;Acc:MGI:5451947]	Small_RNA
TC1200001734.mm.1	15.65	16.05	0.38	0.21	-1.32	0.358	0.7553	Gm23296	predicted gene, 23296 [Source:MGI Symbol;Acc:MGI:5453073]	Small_RNA
TC1300000119.mm.1	15.65	16.05	0.38	0.21	-1.32	0.358	0.7553	Gm24873	predicted gene, 24873 [Source:MGI Symbol;Acc:MGI:5454650]	Small_RNA
TC1400000414.mm.1	15.65	16.05	0.38	0.21	-1.32	0.358	0.7553	Gm22823	predicted gene, 22823 [Source:MGI Symbol;Acc:MGI:5452600]	Small_RNA
TC1400002397.mm.1	15.65	16.05	0.38	0.21	-1.32	0.358	0.7553	Gm24540	predicted gene, 24540 [Source:MGI Symbol;Acc:MGI:5454317]	Small_RNA
TC1500000618.mm.1	15.65	16.05	0.38	0.21	-1.32	0.358	0.7553	Gm24753	predicted gene, 24753 [Source:MGI Symbol;Acc:MGI:5454530]	Small_RNA
TC1500001678.mm.1	15.65	16.05	0.38	0.21	-1.32	0.358	0.7553	Gm23217	predicted gene, 23217 [Source:MGI Symbol;Acc:MGI:5452994]	Small_RNA
TC1600000399.mm.1	15.65	16.05	0.38	0.21	-1.32	0.358	0.7553	Gm26295	predicted gene, 26295 [Source:MGI Symbol;Acc:MGI:5456072]	Small_RNA
TC1600001250.mm.1	15.65	16.05	0.38	0.21	-1.32	0.358	0.7553	Gm25547	predicted gene, 25547 [Source:MGI Symbol;Acc:MGI:5455324]	Small_RNA
TC1700001261.mm.1	15.65	16.05	0.38	0.21	-1.32	0.358	0.7553	Gm24722	predicted gene, 24722 [Source:MGI Symbol;Acc:MGI:5454499]	Small_RNA
TC1700001471.mm.1	15.65	16.05	0.38	0.21	-1.32	0.358	0.7553	Rnu6	U6 small nuclear RNA	Small_RNA
TC1800001498.mm.1	15.65	16.05	0.38	0.21	-1.32	0.358	0.7553	Gm23512	predicted gene, 23512 [Source:MGI Symbol;Acc:MGI:5453289]	Small_RNA
TC1300001507.mm.1	15.74	16.14	0.41	0.21	-1.32	0.4136	0.7797	Gm24018	predicted gene, 24018 [Source:MGI Symbol;Acc:MGI:5453795]	Small_RNA
TC1300001343.mm.1	4.89	5.29	0.23	0.12	-1.32	0.16	0.6442			NonCoding
TC0800000155.mm.1	5.03	5.43	0.23	0.11	-1.32	0.1011	0.6011			NonCoding
TC0700003666.mm.1	4.49	4.88	0.31	0.07	-1.32	0.2925	0.7236	Vmn2r-ps67	vomeronasal 2, receptor, pseudogene 67	Multiple_Complex
TC0300000858.mm.1	3.82	4.22	0.14	0.2	-1.32	0.0378	0.547	Gm5286	predicted gene 5286 [Source:MGI Symbol;Acc:MGI:3644284]	Coding
TC1000001847.mm.1	5.65	6.05	0.25	0.07	-1.32	0.1197	0.6136	Gm8540	predicted gene 8540 [Source:MGI Symbol;Acc:MGI:3645422]	Multiple_Complex
TC0600002038.mm.1	5.05	5.45	0.46	0.15	-1.32	0.214	0.6783	Gm22321	predicted gene, 22321 [Source:MGI Symbol;Acc:MGI:5452098]	Small_RNA
TC0900001566.mm.1	4.6	5	0.33	0.03	-1.32	0.3049	0.73			NonCoding
TC1200002574.mm.1	5.98	6.38	0.26	0.43	-1.32	0.1625	0.6461	Ighv7-1	immunoglobulin heavy variable 7-1 [Source:MGI Symbol;Acc:MGI:4439622]	Coding
TC0800002494.mm.1	5.7	6.1	0.2	0.11	-1.32	0.158	0.6433	Gm5353	predicted gene 5353 [Source:MGI Symbol;Acc:MGI:3643866]	Pseudogene
TC0700000909.mm.1	6.06	6.46	0.38	0.31	-1.32	0.5052	0.8242			NonCoding
TC0700004240.mm.1	8.07	8.46	0.1	0.27	-1.32	0.1096	0.6061			NonCoding
TC0700001892.mm.1	5.85	6.25	0.19	0.16	-1.32	0.057	0.5627	Gm23783	predicted gene, 23783 [Source:MGI Symbol;Acc:MGI:5453560]	Small_RNA
TC0Y00000488.mm.1	6.52	6.91	0.43	0.18	-1.32	0.1176	0.6117	Gm21823	predicted gene, 21823	Coding
TC0100001661.mm.1	7.72	8.12	0.31	0.09	-1.32	0.1639	0.6467	Gm26104	predicted gene, 26104 [Source:MGI Symbol;Acc:MGI:5455881]	Small_RNA
TC0600000491.mm.1	4.7	5.1	0.27	0.26	-1.32	0.3228	0.7408			NonCoding
TC1400001376.mm.1	5.2	5.6	0.15	0.4	-1.32	0.1526	0.6404	Gm17170	predicted gene 17170 [Source:MGI Symbol;Acc:MGI:4937997]	Multiple_Complex
TC0X00001243.mm.1	4.59	4.99	0.26	0.06	-1.32	0.2282	0.6887	Gm382	predicted gene 382	Coding
TC0Y00000104.mm.1	5.46	5.86	0.13	0.11	-1.32	0.0152	0.5103	Gm21756; LOC380994	predicted gene, 21756 [Source:MGI Symbol;Acc:MGI:5433920]; similar to Sycp3 like Y-linked, mRNA (cDNA clone MGC:118201 IMAGE:30916067), complete cds.	Coding
TC1100002535.mm.1	6.05	6.44	0.21	0.19	-1.32	0.0998	0.5995			NonCoding
TC0100001627.mm.1	4.64	5.04	0.17	0.36	-1.32	0.4618	0.8036	Olfr1407-ps1	olfactory receptor 1407, pseudogene 1 [Source:MGI Symbol;Acc:MGI:3031241]	Multiple_Complex
TC1600000544.mm.1	7.79	8.18	0.16	0.04	-1.32	0.028	0.535			NonCoding
TC4_GL456350_random00000006.mm.1	13.72	13.37	0.18	0.08	1.27	0.0334	0.5434	LOC102637418	protein FAM205A-like	Coding
TC1100003110.mm.1	11.87	11.52	0.11	0.1	1.27	0.0263	0.5316	Camta2	calmodulin binding transcription activator 2	Multiple_Complex
TC1800000174.mm.1	7.08	7.48	0.13	0.13	-1.32	0.0602	0.5683			NonCoding
TC1700002552.mm.1	4.16	4.56	0.18	0.12	-1.32	0.0592	0.5664	Gm22562	predicted gene, 22562 [Source:MGI Symbol;Acc:MGI:5452339]	Ribosomal
TC0800002932.mm.1	6.88	7.28	0.2	0.16	-1.32	0.101	0.6011			NonCoding
TC0700000631.mm.1	7.02	7.42	0.13	0.19	-1.32	0.1119	0.6076	Gm12783	predicted gene 12783 [Source:MGI Symbol;Acc:MGI:3649566]	Multiple_Complex
TC0100001012.mm.1	5.34	5.74	0.11	0.25	-1.32	0.0665	0.5751			NonCoding
TC0300002642.mm.1	6.86	7.26	0.11	0.18	-1.32	0.0205	0.519			NonCoding
TC1800000459.mm.1	7.09	6.74	0.15	0.07	1.27	0.0329	0.5431	A930012L18Rik	RIKEN cDNA A930012L18 gene	NonCoding
TC1400001745.mm.1	7.27	7.67	0.83	0.09	-1.32	0.4893	0.8169	Cdhr1	cadherin-related family member 1	Coding
TC1600000390.mm.1	6.3	6.69	0.13	0.23	-1.32	0.1143	0.6095	Gm26834	predicted gene, 26834 [Source:MGI Symbol;Acc:MGI:5477328]	NonCoding
TC1100001950.mm.1	8.38	8.77	0.22	0.21	-1.32	0.4424	0.7934	Snhg20; Mir6516	small nucleolar RNA host gene 20; microRNA 6516	Multiple_Complex
TC0100003705.mm.1	7.66	8.06	0.16	0.1	-1.32	0.0392	0.5483			NonCoding
TC0700004017.mm.1	3.95	4.35	0.17	0.11	-1.32	0.0614	0.5686	Olfr698	olfactory receptor 698	Coding
TC0300001463.mm.1	3.59	3.99	0.12	0.22	-1.32	0.0769	0.5844			NonCoding
TC0700000407.mm.1	7.62	7.29	0.03	0.07	1.26	0.0019	0.5091	Zfp526	zinc finger protein 526	Coding
TC0900001616.mm.1	10.57	10.23	0.05	0.12	1.26	0.0274	0.5319	Trak1	trafficking protein, kinesin binding 1	Multiple_Complex
TC1000001367.mm.1	6.21	6.6	0.17	0.21	-1.31	0.0906	0.5928	LOC100862040	PREDICTED: uncharacterized LOC100862040, transcript variant 1 (LOC100862040), miscRNA.; PREDICTED: uncharacterized LOC100862040, transcript variant 2 (LOC100862040), miscRNA.	NonCoding
TC0500001116.mm.1	4.7	5.1	0.09	0.13	-1.31	0.0371	0.547	Gm20629; RP24-465G18.2	predicted gene 20629 [Source:MGI Symbol;Acc:MGI:5313076]; novel transcript, antisense to Vmn2r9	NonCoding
TC1300002405.mm.1	8.15	8.55	0.2	0.08	-1.31	0.0501	0.5548	Atp6ap1l	ATPase, H+ transporting, lysosomal accessory protein 1-like	Multiple_Complex
TC0600001116.mm.1	6.6	6.99	0.12	0.21	-1.31	0.1186	0.613			NonCoding
TC0700003122.mm.1	12.47	12.86	0.27	0.06	-1.31	0.2112	0.6757			NonCoding
TC0200004585.mm.1	10.62	11.01	0.13	0.2	-1.31	0.0746	0.582	Gm22859	predicted gene, 22859 [Source:MGI Symbol;Acc:MGI:5452636]	Precursor_microRNA
TC1400000662.mm.1	9.95	10.35	0.23	0.24	-1.31	0.2269	0.6879	Trav11n	Trav11n T cell receptor alpha variable 11N	Unassigned
TC1100002453.mm.1	5.12	5.51	0.12	0.34	-1.31	0.3168	0.7369			NonCoding
TC1200001637.mm.1	8.35	8.75	0.26	0.19	-1.31	0.3755	0.7629	Mir680-3	microRNA 680-3	Precursor_microRNA
TC0100000825.mm.1	11.56	11.95	0.37	0.24	-1.31	0.3914	0.7687	Gm25395	predicted gene, 25395 [Source:MGI Symbol;Acc:MGI:5455172]	Small_RNA
TC1800001383.mm.1	6.79	7.18	0.1	0.33	-1.31	0.2247	0.6858	LOC100861812	PREDICTED: uncharacterized LOC100861812 (LOC100861812), miscRNA.	NonCoding
TC0600001888.mm.1	3.42	3.81	0.08	0.35	-1.31	0.0545	0.5594			NonCoding
TC0300000512.mm.1	4.49	4.88	0.19	0.18	-1.31	0.0914	0.5933			NonCoding
TC0500003018.mm.1	10.49	10.15	0.08	0.14	1.26	0.0493	0.5545	Asphd2	aspartate beta-hydroxylase domain containing 2	Coding
TC1900001173.mm.1	6.03	6.42	0.15	0.14	-1.31	0.0945	0.5939	Olfr1447	olfactory receptor 1447	Coding
TC0600002569.mm.1	8.25	8.65	0.16	0.18	-1.31	0.2269	0.6879			NonCoding
TC0600002109.mm.1	11.98	11.65	0.09	0.08	1.26	0.0123	0.5103	Hipk2	homeodomain interacting protein kinase 2	Multiple_Complex
TC0500000762.mm.1	7.2	7.6	0.11	0.21	-1.31	0.1684	0.6522			NonCoding
TC0200001186.mm.1	4.08	4.48	0.16	0.14	-1.31	0.0661	0.574			NonCoding
TC0400002124.mm.1	6.27	6.66	0.14	0.21	-1.31	0.1029	0.6012	Gm11805	predicted gene 11805 [Source:MGI Symbol;Acc:MGI:3649544]	Pseudogene
TC0800001941.mm.1	4.42	4.82	0.23	0.19	-1.31	0.0693	0.578			NonCoding
TC1500000689.mm.1	6.76	7.16	0.19	0.61	-1.31	0.1612	0.6455			NonCoding
TC1200002212.mm.1	4.23	4.62	0.16	0.34	-1.31	0.2465	0.6991			NonCoding
TC0X00000492.mm.1	4.83	5.23	0.1	0.27	-1.31	0.0564	0.5611	Gm6591	predicted gene 6591 [Source:MGI Symbol;Acc:MGI:3645686]	Pseudogene
TC1000000996.mm.1	9.5	9.89	0.19	0.25	-1.31	0.0497	0.5545			NonCoding
TC1600001614.mm.1	8.66	9.05	0.19	0.17	-1.31	0.1007	0.6007	Gm15530	predicted gene 15530 [Source:MGI Symbol;Acc:MGI:3782978]	Pseudogene
TC1600001118.mm.1	7.11	7.5	0.07	0.25	-1.31	0.0423	0.5512			NonCoding
TC1500001292.mm.1	5.74	6.14	0.09	0.52	-1.31	0.8976	0.9689			NonCoding
TC1000002439.mm.1	4.76	5.15	0.26	0.2	-1.31	0.2469	0.6991			NonCoding
TC0X00002396.mm.1	5.53	5.93	0.21	0.08	-1.31	0.047	0.5541	Gm14732	predicted gene 14732 [Source:MGI Symbol;Acc:MGI:3705672]	Multiple_Complex
TC1400000023.mm.1	7.28	7.67	0.16	0.13	-1.31	0.106	0.6037	Gm3149	predicted gene 3149	Coding
TC0500001971.mm.1	5.23	5.62	0.15	0.28	-1.31	0.3038	0.7296	Gm26954; RP23-342M4.1	predicted gene, 26954 [Source:MGI Symbol;Acc:MGI:5504069]; novel transcript, antisense to Pclo	NonCoding
TC0500002533.mm.1	6.34	6.74	0.39	0.23	-1.31	0.3344	0.7456	Gm21905	predicted gene, 21905 [Source:MGI Symbol;Acc:MGI:5434069]	Coding
TC0100002296.mm.1	8.43	8.82	0.06	0.21	-1.31	0.04	0.5512			NonCoding
TC0600001350.mm.1	5.42	5.81	0.36	0.34	-1.31	0.1897	0.6629	Gm24391	predicted gene, 24391 [Source:MGI Symbol;Acc:MGI:5454168]	Small_RNA
TC1000000096.mm.1	4.07	4.46	0.17	0.4	-1.31	0.4425	0.7935			NonCoding
TC0900001661.mm.1	4.24	4.63	0.24	0.16	-1.31	0.1367	0.6266			NonCoding
TC0300000760.mm.1	7.4	7.8	0.14	0.09	-1.31	0.0343	0.545	Gm10702	predicted gene 10702 [Source:MGI Symbol;Acc:MGI:3708679]	Multiple_Complex
TC0700004283.mm.1	15.66	16.05	0.37	0.19	-1.31	0.3645	0.758	Gm24596	predicted gene, 24596 [Source:MGI Symbol;Acc:MGI:5454373]	Small_RNA
TC1200000734.mm.1	6.61	7	0.04	1.35	-1.31	0.6759	0.8922			NonCoding
TC0700001307.mm.1	8.02	8.41	0.13	0.2	-1.31	0.2329	0.6921			NonCoding
TC1100000728.mm.1	5.19	5.58	0.28	0.28	-1.31	0.3863	0.7667			NonCoding
TC1400000416.mm.1	4.75	5.15	0.03	0.17	-1.31	0.0293	0.5363	Gm5798	predicted gene 5798 [Source:MGI Symbol;Acc:MGI:3779524]	Coding
TC0600003320.mm.1	4.71	5.1	0.08	0.24	-1.31	0.073	0.5809	LOC100861780	PREDICTED: uncharacterized LOC100861780 (LOC100861780), miscRNA.	NonCoding
TC1500001241.mm.1	6.46	6.85	0.3	0.22	-1.31	0.2018	0.6695			NonCoding
TC1600001076.mm.1	5.36	5.75	0.19	0.12	-1.31	0.0955	0.5952	Gm15342; RP24-349B2.2	predicted gene 15342 [Source:MGI Symbol;Acc:MGI:3705188]; novel transcript	NonCoding
TC0200002155.mm.1	4.67	5.06	0.28	0.05	-1.31	0.1946	0.6658	Scp2d1	SCP2 sterol-binding domain containing 1	Coding
TC1300000190.mm.1	4.19	4.59	0.17	0.13	-1.31	0.056	0.5598	Gm11292	predicted gene 11292	NonCoding
TC0700002549.mm.1	5.37	5.76	0.04	0.32	-1.31	0.0848	0.5888	Vmn1r-ps77	vomeronasal 1 receptor, pseudogene 77	Multiple_Complex
TC0700002578.mm.1	5.37	5.76	0.04	0.32	-1.31	0.0848	0.5888	Gm16456	predicted gene 16456 [Source:MGI Symbol;Acc:MGI:3647759]	Multiple_Complex
TC0200002871.mm.1	6.55	6.94	0.15	0.25	-1.31	0.1763	0.6569			NonCoding
TC1300001042.mm.1	5.25	5.64	0.06	0.29	-1.31	0.2247	0.6858			NonCoding
TC0900001081.mm.1	5.95	6.34	0.26	0.04	-1.31	0.1883	0.662			NonCoding
TC0100001104.mm.1	4.86	5.25	0.13	0.11	-1.31	0.0214	0.5203			NonCoding
TC0100000760.mm.1	6.09	6.48	0.19	0.15	-1.31	0.0426	0.5512			NonCoding
TC1700000547.mm.1	7.62	8.01	0.14	0.17	-1.31	0.0338	0.544			NonCoding
TC0X00002326.mm.1	3.99	4.38	0.28	0.11	-1.31	0.3602	0.756	Gm8244	predicted gene 8244 [Source:MGI Symbol;Acc:MGI:3647222]	Multiple_Complex
TC0900002347.mm.1	10.32	9.98	0.09	0.06	1.26	0.009	0.5103	Peak1	pseudopodium-enriched atypical kinase 1	Multiple_Complex
TC1100003263.mm.1	5.19	5.58	0.3	0.19	-1.31	0.3816	0.7655			NonCoding
TC1000002117.mm.1	5.88	6.27	0.12	0.32	-1.31	0.1398	0.6306	Gm25650	predicted gene, 25650 [Source:MGI Symbol;Acc:MGI:5455427]	Small_RNA
TC1400000933.mm.1	6.17	6.56	0.03	0.36	-1.31	0.1519	0.64			NonCoding
TC0700000263.mm.1	5.1	5.49	0.14	0.34	-1.31	0.2557	0.7037	Ceacam12	carcinoembryonic antigen-related cell adhesion molecule 12	Coding
TC1600001480.mm.1	7.48	7.87	0.22	0.21	-1.31	0.0446	0.552			NonCoding
TC0200000952.mm.1	5.04	5.43	0.14	0.23	-1.31	0.2525	0.7024			NonCoding
TC0100001853.mm.1	9.53	9.2	0.07	0.11	1.26	0.0222	0.5237	Ints7	integrator complex subunit 7	Multiple_Complex
TC0800001156.mm.1	5.44	5.83	0.31	0.03	-1.31	0.1027	0.6012	Gm25160	predicted gene, 25160 [Source:MGI Symbol;Acc:MGI:5454937]	Small_RNA
TC1300002616.mm.1	5.29	5.68	0.47	0.13	-1.31	0.2613	0.7069	Gm24527	predicted gene, 24527 [Source:MGI Symbol;Acc:MGI:5454304]	Small_RNA
TC0600003310.mm.1	4.64	5.03	0.29	0.18	-1.31	0.1171	0.6109			NonCoding
TC0X00001519.mm.1	5.19	5.58	0.09	0.16	-1.31	0.0145	0.5103	Gm22248	predicted gene, 22248 [Source:MGI Symbol;Acc:MGI:5452025]	Small_RNA
TC0700000689.mm.1	3.62	4.01	0.04	0.34	-1.31	0.3758	0.763			NonCoding
TC0900001118.mm.1	4.25	4.64	0.08	0.21	-1.31	0.1071	0.6048			NonCoding
TC0400002811.mm.1	5.22	5.61	0.11	0.13	-1.31	0.0236	0.5242			NonCoding
TC1100003126.mm.1	4.24	4.63	0.14	0.31	-1.31	0.1896	0.6629			NonCoding
TC0Y00000444.mm.1	6.42	6.81	0.75	0.28	-1.31	0.1797	0.6582	Gm21118	predicted gene, 21118	Coding
TC0900003012.mm.1	6.95	7.34	0.24	0.18	-1.31	0.1766	0.657			NonCoding
TC0500003028.mm.1	9.3	8.97	0.09	0.08	1.26	0.0179	0.5155	Sgsm1	small G protein signaling modulator 1; small G protein signaling modulator 1 (Sgsm1), transcript variant 2, non-coding RNA.; small G protein signaling modulator 1 (Sgsm1), transcript variant 4, long non-coding RNA.	Multiple_Complex
TC0100003028.mm.1	4.15	4.54	0.29	0.15	-1.31	0.158	0.6433	Gm25384	predicted gene, 25384 [Source:MGI Symbol;Acc:MGI:5455161]	Small_RNA
TC0900000031.mm.1	5.87	6.26	0.28	0.08	-1.31	0.0906	0.5928	Casp1	caspase 1	Coding
TC0200002077.mm.1	17.51	17.17	0.07	0.04	1.26	0.0027	0.5091	Snap25	synaptosomal-associated protein 25	Multiple_Complex
TC0500002901.mm.1	8.92	9.31	0.15	0.31	-1.31	0.0685	0.5773			NonCoding
TC1100000185.mm.1	16.09	15.75	0.12	0.1	1.26	0.0376	0.547	Glns-ps1	glutamine synthetase pseudogene 1	Pseudogene
TC0X00000244.mm.1	5.78	6.17	0.05	0.22	-1.31	0.0542	0.5594			NonCoding
TC0600000106.mm.1	6.77	7.16	0.21	0.44	-1.31	0.8297	0.9472			NonCoding
TC0900000685.mm.1	4.9	5.29	0.23	0.21	-1.31	0.0924	0.5936			NonCoding
TC1700000222.mm.1	5.25	4.91	0.16	0.11	1.26	0.0264	0.5316	Vmn2r-ps114	vomeronasal 2, receptor, pseudogene 114	Multiple_Complex
TC0700002554.mm.1	4.64	5.03	0.31	0.13	-1.31	0.0875	0.5912	Gm16442; Gm16451	predicted gene 16442; predicted pseudogene 16451 (Gm16451), mRNA.; predicted pseudogene 16451	Multiple_Complex
TC1100002621.mm.1	6.59	6.98	0.04	0.15	-1.31	0.0168	0.5113			NonCoding
TC0900002547.mm.1	5.28	5.67	0.41	0.11	-1.31	0.5086	0.8257			NonCoding
TC1200000108.mm.1	3.65	4.04	0.18	0.16	-1.31	0.1131	0.6088			NonCoding
TC1000000952.mm.1	9.52	9.91	0.13	0.35	-1.31	0.0911	0.5932			NonCoding
TC1900000274.mm.1	4.77	5.16	0.3	0.16	-1.31	0.4099	0.7776	Olfr1474	olfactory receptor 1474	Coding
TC0200001585.mm.1	4.75	5.14	0.34	0.24	-1.31	0.5075	0.8252	Gm13954; RP23-431C3.2	predicted gene 13954 [Source:MGI Symbol;Acc:MGI:3649858]; novel transcript	NonCoding
TC0500003200.mm.1	5.66	6.05	0.11	0.25	-1.31	0.2001	0.6686			NonCoding
TC1900000540.mm.1	5.92	6.31	0.26	0.02	-1.31	0.0612	0.5685			NonCoding
TC0500003004.mm.1	6.87	7.26	0.23	0.35	-1.31	0.442	0.7932	TTC28-AS1_4	TTC28 antisense RNA 1 conserved region 4	NonCoding
TC1400000889.mm.1	5.61	6	0.14	0.27	-1.31	0.0555	0.5594	n-R5s47	nuclear encoded rRNA 5S 47 [Source:MGI Symbol;Acc:MGI:4421892]	Ribosomal
TC0300000847.mm.1	5.07	5.46	0.18	0.22	-1.31	0.3108	0.7335	Rptn	repetin	Multiple_Complex
TC1000001585.mm.1	10.71	11.09	0.39	0.24	-1.31	0.4673	0.8058	Snord59a	small nucleolar RNA, C/D box 59A [Source:MGI Symbol;Acc:MGI:5454983]	Small_RNA
TC0500003639.mm.1	8.29	8.67	0.12	0.24	-1.31	0.0361	0.5464			NonCoding
TC0100000690.mm.1	6.72	7.11	0.38	0.22	-1.31	0.3772	0.7636	LOC100862198	PREDICTED: uncharacterized LOC100862198 (LOC100862198), miscRNA.	NonCoding
TC1100002942.mm.1	12.53	12.92	0.39	0.18	-1.31	0.5371	0.8385	LOC100503279	PREDICTED: uncharacterized LOC100503279 (LOC100503279), miscRNA.	NonCoding
TC0700004162.mm.1	4.82	5.21	0.04	0.26	-1.31	0.0599	0.5682			NonCoding
TC1000001745.mm.1	10.09	9.76	0.09	0.06	1.26	0.0099	0.5103	Grm1	glutamate receptor, metabotropic 1	Multiple_Complex
TC0700003054.mm.1	4.52	4.9	0.14	0.22	-1.31	0.0856	0.5888	Mrgpra9	MAS-related GPR, member A9	Coding
TC0600000882.mm.1	5.53	5.92	0.1	0.22	-1.31	0.1678	0.6516			NonCoding
TC1700002424.mm.1	4.96	5.34	0.07	0.26	-1.31	0.2216	0.6847			NonCoding
TC0Y00000040.mm.1	5.35	5.74	0.16	0.16	-1.31	0.0377	0.547			NonCoding
TC1600001249.mm.1	3.77	4.15	0.08	0.26	-1.31	0.2093	0.6753			NonCoding
TC1100001891.mm.1	7.96	7.62	0.15	0.09	1.26	0.0409	0.5512	Cdr2l	cerebellar degeneration-related protein 2-like	Multiple_Complex
TC0600003521.mm.1	5.73	6.12	0.24	0.25	-1.31	0.124	0.6162	Igkv14-100	immunoglobulin kappa chain variable 14-100	Coding
TC1600000684.mm.1	5.71	6.1	0.03	0.32	-1.31	0.3761	0.7631			NonCoding
TC0800000702.mm.1	6.11	6.5	0.33	0.13	-1.31	0.1262	0.6179	Gm15656; AC117740.5	predicted gene 15656 [Source:MGI Symbol;Acc:MGI:3783099]; Novel Transcript	NonCoding
TC0X00001972.mm.1	5.17	5.55	0.05	0.11	-1.31	0.004	0.5103	Gm1989	predicted gene 1989 [Source:MGI Symbol;Acc:MGI:3780158]	Pseudogene
TC0700002991.mm.1	8.51	8.9	0.46	0.22	-1.31	0.4568	0.8015	Snord35b	small nucleolar RNA, C/D box 35B	Small_RNA
TC1900000010.mm.1	5.32	5.7	0.03	0.21	-1.31	0.0667	0.5752			NonCoding
TC0Y00000060.mm.1	4.92	5.3	0.17	0.08	-1.31	0.0971	0.5964	Gm21871	predicted gene, 21871	Coding
TC0500000913.mm.1	4.24	4.63	0.04	0.15	-1.31	0.0182	0.5155	Gm6468	predicted gene 6468	Coding
TC0X00002347.mm.1	3.32	3.7	0.05	0.28	-1.31	0.1048	0.6024	Mir741	microRNA 741	Precursor_microRNA
TC0100000261.mm.1	5.36	5.74	0.07	0.27	-1.31	0.0627	0.5691			NonCoding
TC1000000964.mm.1	8.26	8.65	0.11	0.1	-1.31	0.007	0.5103			NonCoding
TC1500001273.mm.1	5.04	5.43	0.04	0.2	-1.31	0.0297	0.5363			NonCoding
TC0500003641.mm.1	3.9	4.29	0.14	0.35	-1.31	0.4614	0.8033			NonCoding
TC1300001126.mm.1	5.38	5.77	0.19	0.05	-1.31	0.0225	0.5242	Gm807	predicted gene 807 [Source:MGI Symbol;Acc:MGI:2685653]	NonCoding
TC0800000909.mm.1	4.55	4.94	0.09	0.21	-1.31	0.103	0.6017			NonCoding
TC1500000131.mm.1	3.59	3.98	0.12	0.46	-1.31	0.2992	0.7267			NonCoding
TC0100001649.mm.1	4.13	4.52	0.06	0.33	-1.31	0.1188	0.613	Olfr414	olfactory receptor 414	Coding
TC0100003099.mm.1	8.7	8.37	0.12	0.09	1.26	0.0071	0.5103	Prelp	proline arginine-rich end leucine-rich repeat	Multiple_Complex
TC0300002622.mm.1	4.25	4.63	0.08	0.07	-1.31	0.0093	0.5103	Gm27024	predicted gene, 27024 [Source:MGI Symbol;Acc:MGI:5504139]	Multiple_Complex
TC1400002860.mm.1	5.23	5.62	0.08	0.21	-1.31	0.0319	0.5401	Gm10377	predicted gene 10377 (Gm10377), mRNA.	Coding
TC0700003730.mm.1	7.06	7.45	0.14	0.27	-1.31	0.3531	0.7541	DLG2-AS1_1	DLG2 antisense RNA 1 conserved region 1	NonCoding
TC1100000594.mm.1	5.11	5.5	0.12	0.14	-1.31	0.0845	0.5881	Gm12208	predicted gene 12208 [Source:MGI Symbol;Acc:MGI:3650469]	Pseudogene
TC1900000427.mm.1	11.58	11.24	0.15	0.13	1.26	0.0319	0.5401	Plpp6	phospholipid phosphatase 6	Coding
TC0Y00000282.mm.1	4.55	4.94	0.27	0.09	-1.31	0.0966	0.596	Gm21763	predicted gene, 21763	Coding
TC0Y00000442.mm.1	5.88	6.27	0.41	0.12	-1.31	0.153	0.6404			NonCoding
TC0900002344.mm.1	5.28	5.67	0.27	0.14	-1.31	0.3199	0.7387			NonCoding
TC1600001274.mm.1	5.23	5.61	0.09	0.26	-1.31	0.1205	0.6138	Gm22558	predicted gene, 22558 [Source:MGI Symbol;Acc:MGI:5452335]	Small_RNA
TC0300002378.mm.1	4.93	5.31	0.13	0.39	-1.31	0.2475	0.6994	9130204L05Rik	RIKEN cDNA 9130204L05 gene	Coding
TC0M00000029.mm.1	10.91	11.3	0.72	0.11	-1.31	0.1206	0.6138	mt-Tp	mitochondrially encoded tRNA proline [Source:MGI Symbol;Acc:MGI:102478]	tRNA
TC0800001039.mm.1	8.77	8.44	0.12	0.13	1.26	0.0385	0.547	Rps6-ps2	ribosomal protein S6, pseudogene 2 [Source:MGI Symbol;Acc:MGI:3646827]	Pseudogene
TC0600001142.mm.1	4.53	4.91	0.03	0.19	-1.31	0.0469	0.5541			NonCoding
TC0100002484.mm.1	5.46	5.84	0.13	0.24	-1.31	0.1235	0.6159	Gm8809	predicted gene 8809 [Source:MGI Symbol;Acc:MGI:3645410]	Multiple_Complex
TC0600000634.mm.1	4.69	5.08	0.07	0.29	-1.31	0.0481	0.5545	Gm20260	PREDICTED: predicted gene, 20260 (Gm20260), miscRNA.	NonCoding
TC1100001448.mm.1	7.49	7.87	0.11	0.25	-1.31	0.0726	0.5809	Col1a1	collagen, type I, alpha 1	Multiple_Complex
TC1100003933.mm.1	4.77	5.16	0.11	0.31	-1.31	0.3857	0.7665	Gm25889	predicted gene, 25889 [Source:MGI Symbol;Acc:MGI:5455666]	Small_RNA
TC1300000388.mm.1	5.5	5.88	0.17	0.1	-1.31	0.1061	0.6037			NonCoding
TC0500000266.mm.1	4.35	4.73	0.07	0.07	-1.31	0.0029	0.5091			NonCoding
TC0Y00000204.mm.1	5.31	5.69	0.23	0.32	-1.31	0.2596	0.7062	Gm21760	predicted gene, 21760 [Source:MGI Symbol;Acc:MGI:5433924]	Coding
TC1300000573.mm.1	12.58	12.96	0.6	0.1	-1.31	0.5861	0.8556	Gm25394	predicted gene, 25394 [Source:MGI Symbol;Acc:MGI:5455171]	Small_RNA
TC0900002868.mm.1	3.6	3.98	0.08	0.1	-1.31	0.011	0.5103			NonCoding
TC0400003363.mm.1	11.64	12.03	0.35	0.02	-1.31	0.3013	0.7278	Gm22980	predicted gene, 22980 [Source:MGI Symbol;Acc:MGI:5452757]	Small_RNA
TC1000002511.mm.1	11.96	11.64	0.04	0.11	1.25	0.0098	0.5103	Ap3d1	adaptor-related protein complex 3, delta 1 subunit	Multiple_Complex
TC1000000871.mm.1	9.17	8.85	0.05	0.12	1.25	0.0219	0.5218	Sf3a2	splicing factor 3a, subunit 2	Multiple_Complex
TC1400000720.mm.1	4.53	4.91	0.08	0.18	-1.3	0.0663	0.5748	Trdj1; Trdj2; Trdc	T cell receptor delta joining 1; T cell receptor delta joining 2; Trdc T cell receptor delta, constant region	Multiple_Complex
TC0500001339.mm.1	3.68	4.07	0.11	0.19	-1.3	0.1488	0.6377			NonCoding
TC0900001733.mm.1	4.12	4.5	0.26	0.13	-1.3	0.2517	0.7019			NonCoding
TC1800001591.mm.1	10.2	10.59	0.22	0.34	-1.3	0.2032	0.671	Gm23119	predicted gene, 23119 [Source:MGI Symbol;Acc:MGI:5452896]	Small_RNA
TC5_GL456354_random00000005.mm.1	5.11	5.5	0.2	0.15	-1.3	0.0441	0.552			Coding
TC1700000802.mm.1	3.73	4.12	0.23	0.03	-1.3	0.1241	0.6162	Esp31	exocrine gland secreted peptide 31	Coding
TC0300002084.mm.1	3.88	4.26	0.17	0.27	-1.3	0.1429	0.6346	Vmn2r-ps6	vomeronasal 2, receptor, pseudogene 6	Pseudogene
TC1800000300.mm.1	11.54	11.21	0.05	0.06	1.25	0.0016	0.5091	Reep2	receptor accessory protein 2	Coding
TC0500001100.mm.1	5.1	5.49	0.15	0.2	-1.3	0.0515	0.5563			NonCoding
TC1100000094.mm.1	11.23	10.91	0.11	0.13	1.25	0.0495	0.5545	Zmiz2	zinc finger, MIZ-type containing 2	Multiple_Complex
TC0400000233.mm.1	5.04	5.42	0.11	0.19	-1.3	0.0721	0.5807			NonCoding
TC0800000719.mm.1	5.59	5.97	0.08	0.1	-1.3	0.0094	0.5103			NonCoding
TC0800000801.mm.1	5.84	6.22	0.11	0.18	-1.3	0.0628	0.5691			NonCoding
TC0400002898.mm.1	7.48	7.87	0.24	0.15	-1.3	0.2023	0.6701			NonCoding
TC0200004466.mm.1	7.88	8.26	0.13	0.19	-1.3	0.086	0.5893	n-R5s205	nuclear encoded rRNA 5S 205 [Source:MGI Symbol;Acc:MGI:4422070]	Ribosomal
TC0900000041.mm.1	8.39	8.77	0.13	0.29	-1.3	0.2407	0.6958			NonCoding
TC1600000583.mm.1	8.18	8.56	0.27	0.33	-1.3	0.7911	0.9331			NonCoding
TC0600003352.mm.1	4.77	5.15	0.11	0.13	-1.3	0.0447	0.552			NonCoding
TC1600002159.mm.1	6.71	7.1	0.17	0.26	-1.3	0.2164	0.6804	Mir6964	microRNA 6964	Precursor_microRNA
TC1400002007.mm.1	4.83	5.21	0.12	0.12	-1.3	0.0388	0.547	Gm16290	predicted gene 16290 [Source:MGI Symbol;Acc:MGI:3826547]	Pseudogene
TC0600000806.mm.1	4.37	4.75	0.28	0.24	-1.3	0.1635	0.6464			NonCoding
TC1300002387.mm.1	5.14	5.52	0.09	0.22	-1.3	0.0458	0.5535			NonCoding
TC0600001784.mm.1	4.13	4.51	0.13	0.28	-1.3	0.2605	0.7063			NonCoding
TC1100001042.mm.1	13.7	14.09	0.34	0.34	-1.3	0.4095	0.7773	n-R5s71	nuclear encoded rRNA 5S 71 [Source:MGI Symbol;Acc:MGI:4421916]	Ribosomal
TC0800002572.mm.1	8.7	9.09	0.24	0.13	-1.3	0.0839	0.5879	Mir181d	microRNA 181d	Precursor_microRNA
TC0600000237.mm.1	4.7	5.08	0.23	0.19	-1.3	0.0997	0.5994			NonCoding
TC1400001022.mm.1	5.29	5.67	0.07	0.04	-1.3	0.0012	0.5091	Gm23735	predicted gene, 23735 [Source:MGI Symbol;Acc:MGI:5453512]	Small_RNA
TC1400000006.mm.1	7.19	7.57	0.21	0.15	-1.3	0.1889	0.6622	Gm5795; Gm10413	predicted gene 5795 (Gm5795), mRNA.; predicted gene 10413; predicted gene 10413 (Gm10413), mRNA.	Coding
TC1000002279.mm.1	4.61	4.99	0.09	0.14	-1.3	0.0455	0.5535	Gm26789	predicted gene, 26789 [Source:MGI Symbol;Acc:MGI:5477283]	NonCoding
TC0700004123.mm.1	6.51	6.9	0.14	0.24	-1.3	0.1315	0.6217	Gm24154	predicted gene, 24154 [Source:MGI Symbol;Acc:MGI:5453931]	Small_RNA
TC0200003479.mm.1	4.62	5	0.16	0.1	-1.3	0.0197	0.5187			NonCoding
TC1100000325.mm.1	8.89	9.27	0.34	0.21	-1.3	0.1947	0.666			NonCoding
TC0100003144.mm.1	3.97	4.36	0.13	0.12	-1.3	0.0153	0.5103			NonCoding
TC1300002546.mm.1	4.43	4.82	0.14	0.07	-1.3	0.0105	0.5103	Gm6114	predicted gene 6114 [Source:MGI Symbol;Acc:MGI:3646517]	Pseudogene
TC0100002513.mm.1	5.92	6.3	0.24	0.27	-1.3	0.1151	0.6095	Gm19335	PREDICTED: predicted gene, 19335 (Gm19335), miscRNA.	NonCoding
TC1900001358.mm.1	4.27	4.65	0.09	0.22	-1.3	0.1432	0.6346			NonCoding
TC0400000881.mm.1	8.12	8.5	0.19	0.14	-1.3	0.0426	0.5512			NonCoding
TC1000001325.mm.1	5.1	5.48	0.34	0.34	-1.3	0.4845	0.8145	Gm22070	predicted gene, 22070 [Source:MGI Symbol;Acc:MGI:5451847]	Small_RNA
TC1500000177.mm.1	7.45	7.83	0.25	0.08	-1.3	0.072	0.5807	Tiaf2	PREDICTED: TGF-beta1-induced anti-apoptotic factor 2 (Tiaf2), miscRNA.	NonCoding
TC0400004093.mm.1	7.17	6.85	0.13	0.12	1.25	0.024	0.5242	Hes3	hairy and enhancer of split 3 (Drosophila)	Coding
TC1600001010.mm.1	5.41	5.79	0.11	0.14	-1.3	0.0822	0.5877			NonCoding
TC1300000032.mm.1	4	4.38	0.13	0.26	-1.3	0.0776	0.5845			NonCoding
TC0400002724.mm.1	5.27	5.65	0.3	0.3	-1.3	0.4614	0.8033	Gm12539	predicted gene 12539 [Source:MGI Symbol;Acc:MGI:3650716]	Multiple_Complex
TC0900000379.mm.1	4.77	5.15	0.19	0.18	-1.3	0.1422	0.6333	Olfr878	olfactory receptor 878	Coding
TC0700003867.mm.1	4.39	4.77	0.19	0.29	-1.3	0.2193	0.6831	Olfr559	olfactory receptor 559	Coding
TC1900001348.mm.1	6.84	7.22	0.26	0.16	-1.3	0.3079	0.7315			NonCoding
TC0X00001218.mm.1	5.31	5.69	0.35	0.27	-1.3	0.2278	0.6885	Astx1a	amplified spermatogenic transcripts X encoded 1A	NonCoding
TC0X00001224.mm.1	5.31	5.69	0.35	0.27	-1.3	0.2278	0.6885	Astx1b	amplified spermatogenic transcripts X encoded 1B	NonCoding
TC0X00001231.mm.1	5.31	5.69	0.35	0.27	-1.3	0.2278	0.6885	Astx1c	amplified spermatogenic transcripts X encoded 1C	NonCoding
TC0900002012.mm.1	4	4.38	0.08	0.16	-1.3	0.0187	0.5158			NonCoding
TC0100001719.mm.1	4.09	4.47	0.23	0.25	-1.3	0.1888	0.6622	Gm24836	predicted gene, 24836 [Source:MGI Symbol;Acc:MGI:5454613]	Small_RNA
TC0500003393.mm.1	9.81	9.48	0.07	0.15	1.25	0.017	0.5127	Pom121	nuclear pore membrane protein 121	Multiple_Complex
TC0100000844.mm.1	5.13	5.52	0.18	0.07	-1.3	0.0156	0.5103	Gm15376	predicted gene 15376 [Source:MGI Symbol;Acc:MGI:3707460]	Pseudogene
TC0200003663.mm.1	6.15	6.53	0.24	0.21	-1.3	0.1348	0.6252	Mir6337	microRNA 6337	Precursor_microRNA
TC0100001849.mm.1	4.1	4.48	0.12	0.28	-1.3	0.1818	0.6582			NonCoding
TC0200000720.mm.1	15.57	15.95	0.33	0.24	-1.3	0.4128	0.7793	Gm26127	predicted gene, 26127 [Source:MGI Symbol;Acc:MGI:5455904]	Small_RNA
TC0100000296.mm.1	5.91	6.29	0.11	0.28	-1.3	0.033	0.5432			NonCoding
TC0900003184.mm.1	7.42	7.8	0.09	0.22	-1.3	0.0734	0.5814			NonCoding
TC0800000237.mm.1	5.34	5.72	0.12	0.18	-1.3	0.1644	0.6469	Gm15305	predicted gene 15305 [Source:MGI Symbol;Acc:MGI:3705798]	Multiple_Complex
TC0X00002474.mm.1	4.32	4.7	0.32	0.13	-1.3	0.4228	0.7844			NonCoding
TC1100002378.mm.1	6.71	7.09	0.12	0.14	-1.3	0.0531	0.5581			NonCoding
TC0700004208.mm.1	4.02	4.4	0.16	0.21	-1.3	0.1051	0.6025			NonCoding
TC0Y00000273.mm.1	4.38	4.76	0.14	0.13	-1.3	0.1053	0.6026			NonCoding
TC0Y00000281.mm.1	4.38	4.76	0.14	0.13	-1.3	0.1053	0.6026			NonCoding
TC0600002634.mm.1	4.17	4.55	0.1	0.31	-1.3	0.1046	0.6024	Gm19273	PREDICTED: predicted gene, 19273 (Gm19273), miscRNA.	NonCoding
TC0300001773.mm.1	4.11	4.49	0.15	0.2	-1.3	0.1437	0.6348			NonCoding
TC1400001890.mm.1	3.68	4.06	0.11	0.08	-1.3	0.0095	0.5103			NonCoding
TC0200002488.mm.1	5.17	5.55	0.19	0.14	-1.3	0.0773	0.5845	R3hdml	R3H domain containing-like	Coding
TC0400002740.mm.1	4.48	4.86	0.19	0.17	-1.3	0.123	0.6156			NonCoding
TC1700002142.mm.1	5.75	6.13	0.33	0.1	-1.3	0.381	0.7653			NonCoding
TC1000001415.mm.1	6.66	7.05	0.12	0.28	-1.3	0.2617	0.7071			NonCoding
TC1000001451.mm.1	6.66	7.05	0.12	0.28	-1.3	0.2617	0.7071			NonCoding
TC1100000405.mm.1	4.01	4.39	0.11	0.3	-1.3	0.1015	0.6011			NonCoding
TC1400001483.mm.1	5.05	5.43	0.17	0.18	-1.3	0.2552	0.7034			NonCoding
TC0X00002930.mm.1	4.67	5.05	0.26	0.22	-1.3	0.1492	0.6383	Astx5	amplified spermatogenic transcripts X encoded 5 [Source:MGI Symbol;Acc:MGI:3705133]; amplified spermatogenic transcripts X encoded 5	NonCoding
TC1000002227.mm.1	5.4	5.78	0.14	0.02	-1.3	0.0157	0.5103			NonCoding
TC1600001505.mm.1	10.63	10.3	0.1	0.07	1.25	0.0099	0.5103	Mir1946a	microRNA 1946a	Precursor_microRNA
TC1600000360.mm.1	5.19	5.57	0.31	0.07	-1.3	0.4076	0.7761	Mir28a; Mir28	microRNA 28a [Source:MGI Symbol;Acc:MGI:3619267]; microRNA 28	Precursor_microRNA
TC0300002849.mm.1	8.22	8.6	0.16	0.2	-1.3	0.0548	0.5594			NonCoding
TC0X00002705.mm.1	6.25	6.63	0.08	0.06	-1.3	0.0013	0.5091			NonCoding
TC1000001695.mm.1	4.14	4.52	0.13	0.24	-1.3	0.3385	0.7476			NonCoding
TC0600003547.mm.1	3.78	4.16	0.1	0.21	-1.3	0.1004	0.6004	Igkv4-91	immunoglobulin kappa chain variable 4-91	Coding
TC0600000196.mm.1	11.21	11.59	0.41	0.26	-1.3	0.2814	0.7181	Gm27959	predicted gene, 27959 [Source:MGI Symbol;Acc:MGI:5531341]	Ribosomal
TC1300000423.mm.1	4.68	5.06	0.12	0.24	-1.3	0.1131	0.6088			NonCoding
TC0700003850.mm.1	7.72	7.39	0.09	0.16	1.25	0.0359	0.5464	Il18bp	interleukin 18 binding protein	Coding
TC0600001870.mm.1	4.58	4.96	0.33	0.08	-1.3	0.1563	0.6422			NonCoding
TC1400001639.mm.1	6.62	7	0.19	0.3	-1.3	0.0817	0.5871			NonCoding
TC0100000210.mm.1	4.44	4.82	0.2	0.19	-1.3	0.3698	0.7611	Gm23024	predicted gene, 23024	NonCoding
TC1500000598.mm.1	4.2	4.58	0.25	0.14	-1.3	0.1982	0.6671			NonCoding
TC0600002454.mm.1	4.76	5.14	0.23	0.26	-1.3	0.1877	0.6618			NonCoding
TC1000002694.mm.1	3.95	4.32	0.16	0.21	-1.3	0.0622	0.5689			NonCoding
TC0400000665.mm.1	5.1	5.48	0.17	0.24	-1.3	0.1756	0.6563	Mup-ps2	major urinary protein, pseudogene 2	Multiple_Complex
TC0800000584.mm.1	4.72	5.1	0.29	0.2	-1.3	0.1329	0.6229	Gm22841	predicted gene, 22841 [Source:MGI Symbol;Acc:MGI:5452618]	Small_RNA
TC0X00000095.mm.1	6	6.38	0.14	0.2	-1.3	0.2263	0.6872	Gm5751	predicted gene 5751	Coding
TC0200001590.mm.1	4.33	4.71	0.14	0.43	-1.3	0.5419	0.8402	n-R5s201	nuclear encoded rRNA 5S 201 [Source:MGI Symbol;Acc:MGI:4422066]	Ribosomal
TC0400003507.mm.1	3.28	3.65	0.14	0.11	-1.3	0.0412	0.5512	Gm24480	predicted gene, 24480 [Source:MGI Symbol;Acc:MGI:5454257]	Small_RNA
TC0100003773.mm.1	16	16.38	0.21	0.07	-1.3	0.0468	0.5539	Gm24557	predicted gene, 24557 [Source:MGI Symbol;Acc:MGI:5454334]	Precursor_microRNA
TC0400001505.mm.1	4.14	4.52	0.06	0.15	-1.3	0.0334	0.5434	Gm12968; RP23-269B7.1	predicted gene 12968 [Source:MGI Symbol;Acc:MGI:3649345]; novel transcript	NonCoding
TC0200001194.mm.1	4.67	5.04	0.21	0.26	-1.3	0.4586	0.8019	Gm13678	predicted gene 13678 [Source:MGI Symbol;Acc:MGI:3649764]	Multiple_Complex
TC1900001225.mm.1	6.54	6.92	0.3	0.19	-1.3	0.4243	0.7849	Gm22880	predicted gene, 22880 [Source:MGI Symbol;Acc:MGI:5452657]	Small_RNA
TC0700003041.mm.1	6.02	6.4	0.2	0.14	-1.3	0.1604	0.6449	Saa1	serum amyloid A 1	Coding
TC1000000957.mm.1	7.33	7.7	0.08	0.32	-1.3	0.0499	0.5548			NonCoding
TC0200004911.mm.1	5.61	5.99	0.06	0.2	-1.3	0.1011	0.6011	Gm26841	predicted gene, 26841 [Source:MGI Symbol;Acc:MGI:5477335]	NonCoding
TC1000003181.mm.1	4.01	4.39	0.13	0.22	-1.3	0.3133	0.7347	Olfr777	olfactory receptor 777	Coding
TC0600001893.mm.1	6.39	6.77	0.11	0.06	-1.3	0.006	0.5103	LOC100862080	PREDICTED: uncharacterized LOC100862080 (LOC100862080), miscRNA.	NonCoding
TC0500003523.mm.1	6	6.37	0.14	0.17	-1.3	0.092	0.5936	Gm16035; AC102632.1	predicted gene 16035 [Source:MGI Symbol;Acc:MGI:3801892]; putative novel transcript	NonCoding
TC0200000327.mm.1	7.46	7.84	0.32	0.13	-1.3	0.2862	0.7207	Gm23970	predicted gene, 23970 [Source:MGI Symbol;Acc:MGI:5453747]	Small_RNA
TC1100000765.mm.1	6.44	6.82	0.14	0.25	-1.3	0.1724	0.6549	Gm24945	predicted gene, 24945 [Source:MGI Symbol;Acc:MGI:5454722]	Small_RNA
TC0900003135.mm.1	5.01	5.38	0.41	0.24	-1.3	0.2652	0.7096			NonCoding
TC0700001214.mm.1	3.59	3.96	0.13	0.17	-1.3	0.087	0.5906	Olfr291	olfactory receptor 291	Coding
TC1000001231.mm.1	8.43	8.81	0.05	0.17	-1.3	0.0184	0.5155			NonCoding
TC1600002151.mm.1	4.52	4.9	0.26	0.33	-1.3	0.4777	0.811	Gm24777	predicted gene, 24777 [Source:MGI Symbol;Acc:MGI:5454554]	Ribosomal
TC1800001590.mm.1	12.19	12.57	0.15	0.2	-1.3	0.0772	0.5845	Scarna17	small Cajal body-specific RNA 17	Small_RNA
TC1600000543.mm.1	7.84	8.22	0.22	0.06	-1.3	0.133	0.6229			NonCoding
TC1400001228.mm.1	4.35	4.72	0.2	0.16	-1.3	0.079	0.5852	Gm24229	predicted gene, 24229 [Source:MGI Symbol;Acc:MGI:5454006]	Small_RNA
TC0500003042.mm.1	12.89	13.26	0.1	0.2	-1.3	0.0425	0.5512			NonCoding
TC0600001496.mm.1	6.04	6.42	0.09	0.27	-1.3	0.1302	0.6209			NonCoding
TC1700002283.mm.1	4.62	4.99	0.07	0.16	-1.3	0.0243	0.5242			NonCoding
TC0200000936.mm.1	5.46	5.84	0.25	0.03	-1.3	0.0667	0.5751			NonCoding
TC1300000223.mm.1	4.08	4.46	0.08	0.2	-1.3	0.1471	0.637	Vmn1r214	vomeronasal 1 receptor 214	Coding
TC1100000187.mm.1	10.54	10.22	0.08	0.16	1.25	0.0294	0.5363	Spred2	sprouty-related, EVH1 domain containing 2	Coding
TC0200002073.mm.1	4.08	4.46	0.26	0.1	-1.3	0.2176	0.6815	Gm14218; RP23-318L10.1	predicted gene 14218 [Source:MGI Symbol;Acc:MGI:3650517]; putative novel transcript	NonCoding
TC1200002575.mm.1	4.22	4.6	0.17	0.22	-1.3	0.1226	0.615	Ighv7-2	immunoglobulin heavy variable 7-2	Coding
TC1400000727.mm.1	8.89	9.26	0.26	0.29	-1.3	0.1215	0.614	Traj55	T cell receptor alpha joining 55 [Source:MGI Symbol;Acc:MGI:4937105]	NonCoding
TC1900000193.mm.1	4.56	4.93	0.32	0.32	-1.3	0.6312	0.8743			NonCoding
[truncated: 63,957 more rows]

## Sheet: top DEGs
Table S4. Top 10 upregulated or downregulated transcripts in a mouse model of multiple system atrophy.
Down-regulated transcripts
Gene Symbol	Fold Change	P-value
Traj14	-2.26	0.007
Mir7652	-2.14	0.0435
Vmn1r11	-2.07	0.0335
Snord104	-1.95	0.0129
Cox7b2	-1.83	0.0461
Olfr193	-1.79	0.0123
BC061237	-1.71	0.0085
S100a8	-1.71	0.0138
Obox4-ps1	-1.68	0.0242
ST7-OT4_4	-1.66	0.0338
Up-regulated transcripts
Gene Symbol	Fold Change	P-value
Cbln3	1.85	0.0063
F830001A07Rik	1.78	0.003
Gabra6	1.71	0.0474
Gdf10	1.63	0.0469
Fat2	1.59	0.0194
Ackr1	1.55	0.012
Rps11-ps3	1.53	0.0347
Il16	1.53	0.0187
Barhl2	1.5	0.0029
Mif-ps3	1.48	0.0173
